# Supplementary material for: Robust cytoplasmic partitioning by solving a cytoskeletal instability
Source: Nature. 2026 Jan 28;651(8105):501–10. doi: 10.1038/s41586-025-10023-z (PMC12979205; doi:10.1038/s41586-025-10023-z)
Supplement: Supplementary file 19 — Source Data Fig. 1–5, Extended Data Fig. 1–4, 6–10 [file 41586_2025_10023_MOESM19_ESM.xlsx]

## Sheet: Figure1
Figure 1l																Figure 1m																					Figure 1m inset
x_exp	y_exp1	err_x_exp	err_y_exp1	y_exp2	err_y_exp2	x_sim	y_sim_plus	y_sim_minus	y_sim_err_plus	y_sim_err_minus	x_th	y_th	x_th1	y_th1		x_t0_p1	y_t0_p1	x_t0_p2	y_t0_p2	x_t15_p1	y_t15_p1	x_t15_p2	y_t15_p2	x_t25_p1	y_t25_p1	x_t25_p2	y_t25_p2	x_t35_p1	y_t35_p1	x_t35_p2	y_t35_p2	x_t40_p1	y_t40_p1	x_t40_p2	y_t40_p2		Time_min	x_Interface
15.7	0.0188385	2.38895	0.00659339	0.000292835	0.00181653	16.6051	0.017107	0	0.004745	0	16.3428	1.31241e-05	16.3428	0.0132068		205.7	1.57672e-05	205.7	0.01468	205.7	1.91736e-05	205.7	0.0146796	205.7	3.13846e-05	205.7	0.0146782	205.7	0.000127536	205.7	0.0146674	205.7	0.00130907	205.7	0.0145472		0	112.285
24.7909	0.0209428	1.73309	0.00694115	0.00185429	0.00151693	20.2951	0.018645	0	0.006352	0	16.9856	1.36068e-05	16.9856	0.013688		204.7	1.68653e-05	204.7	0.0154181	204.7	2.04511e-05	204.7	0.0154172	204.7	3.35443e-05	204.7	0.0154141	204.7	0.00013729	204.7	0.0153903	204.7	0.00143747	204.7	0.0151259		1	112.393
33.8818	0.0306927	1.56232	0.00828822	1.10839e-09	0.00109103	23.9851	0.019796	0	0.006081	0	17.6284	1.41118e-05	17.6284	0.0141823		203.7	1.80376e-05	203.7	0.0161829	203.7	2.1827e-05	203.7	0.0161815	203.7	3.58748e-05	203.7	0.0161765	203.7	0.000147884	203.7	0.0161383	203.7	0.00157918	203.7	0.015716		2	112.513
42.9727	0.034405	1.13755	0.00651287	0.0026586	0.00102108	27.6751	0.021715	0	0.006028	0	18.2712	1.46403e-05	18.2712	0.0146895		202.7	1.92894e-05	202.7	0.0169743	202.7	2.33102e-05	202.7	0.0169723	202.7	3.83916e-05	202.7	0.0169654	202.7	0.000159401	202.7	0.0169114	202.7	0.00173559	202.7	0.0163166		3	112.644
52.0636	0.0495943	1.10181	0.00571928	0.00343687	0.00104463	31.3651	0.024171	0	0.006303	0	18.914	1.51936e-05	18.914	0.0152099		201.7	2.0627e-05	201.7	0.0177923	201.7	2.49103e-05	201.7	0.0177897	201.7	4.11119e-05	201.7	0.0177805	201.7	0.000171932	201.7	0.0177092	201.7	0.00190823	201.7	0.016926		4	112.788
61.1545	0.066134	0.99862	0.00663639	0.00146174	0.000895545	35.0551	0.02909	0	0.006066	0	19.5567	1.57732e-05	19.5567	0.0157433		200.7	2.20568e-05	200.7	0.0186367	200.7	2.66381e-05	200.7	0.0186333	200.7	4.40546e-05	200.7	0.0186217	200.7	0.000185575	200.7	0.0185315	200.7	0.0020988	200.7	0.0175429		5	112.939
70.2455	0.0702124	1.00589	0.00624599	0.00297882	0.00138947	38.7451	0.033607	0	0.008037	0	20.1995	1.63807e-05	20.1995	0.0162898		199.7	2.35864e-05	199.7	0.0195071	199.7	2.8505e-05	199.7	0.0195029	199.7	4.72403e-05	199.7	0.0194887	199.7	0.000200442	199.7	0.0193778	199.7	0.00230913	199.7	0.0181654		6	113.103
79.3364	0.0808106	0.950925	0.00622589	0.00469742	0.00120767	42.4352	0.038244	0	0.012082	0	20.8423	1.70175e-05	20.8423	0.0168492		198.7	2.5224e-05	198.7	0.0204032	198.7	3.05242e-05	198.7	0.0203981	198.7	5.0692e-05	198.7	0.020381	198.7	0.000216655	198.7	0.0202476	198.7	0.00254122	198.7	0.0187916		7	113.283
88.4273	0.0732073	0.621351	0.00617112	0.00650951	0.00248777	46.1252	0.042316	0	0.014126	0	21.4851	1.76855e-05	21.4851	0.0174216		197.7	2.69786e-05	197.7	0.0213243	197.7	3.27097e-05	197.7	0.0213183	197.7	5.4435e-05	197.7	0.0212981	197.7	0.000234351	197.7	0.0211402	197.7	0.00279726	197.7	0.0194193		8	113.479
97.5182	0.0615587	0.671533	0.00621772	0.0135607	0.00374379	49.8152	0.048138	0	0.01551	0	22.1279	1.83864e-05	22.1279	0.0180068		196.7	2.88604e-05	196.7	0.02227	196.7	3.50773e-05	196.7	0.022263	196.7	5.84972e-05	196.7	0.0222393	196.7	0.00025368	196.7	0.0220548	196.7	0.00307959	196.7	0.0200462		9	113.694
106.609	0.0401103	0.907343	0.0051666	0.0263	0.00563876	53.5052	0.054094	0	0.015027	0	22.7707	1.91222e-05	22.7707	0.0186047		195.7	3.08809e-05	195.7	0.0232395	195.7	3.76441e-05	195.7	0.0232313	195.7	6.29094e-05	195.7	0.0232039	195.7	0.000274809	195.7	0.0229906	195.7	0.00339078	195.7	0.0206697		10	113.929
115.7	0.0263	0.950129	0.00563876	0.0401103	0.0051666	57.1952	0.058886	0	0.01503	0	23.4135	1.98951e-05	23.4135	0.0192151		194.7	3.30527e-05	194.7	0.0242318	194.7	4.04292e-05	194.7	0.0242224	194.7	6.77057e-05	194.7	0.024191	194.7	0.000297924	194.7	0.0239465	194.7	0.00373354	194.7	0.0212871		11	114.184
124.791	0.0135607	1.13882	0.00374379	0.0615587	0.00621772	60.8852	0.063248	0	0.014696	0	24.0563	2.07071e-05	24.0563	0.019838		193.7	3.53901e-05	193.7	0.0252462	193.7	4.34537e-05	193.7	0.0252353	193.7	7.29238e-05	193.7	0.0251997	193.7	0.000323231	193.7	0.0249213	193.7	0.0041108	193.7	0.0218953		12	114.464
133.882	0.00650951	1.29878	0.00248777	0.0732073	0.00617112	64.5752	0.066007	0	0.016588	0	24.6991	2.15607e-05	24.6991	0.0204729		192.7	3.7909e-05	192.7	0.0262815	192.7	4.67407e-05	192.7	0.0262691	192.7	7.86053e-05	192.7	0.0262289	192.7	0.000350958	192.7	0.0259138	192.7	0.00452564	192.7	0.0224914		13	114.769
142.973	0.00469742	1.28254	0.00120767	0.0808106	0.00622589	68.2652	0.071547	0	0.0163	0	25.3419	2.24584e-05	25.3419	0.0211199		191.7	4.06275e-05	191.7	0.0273365	191.7	5.03159e-05	191.7	0.0273225	191.7	8.47963e-05	191.7	0.0272773	191.7	0.00038136	191.7	0.0269226	191.7	0.00498135	191.7	0.0230718		14	115.103
152.064	0.00297882	1.37179	0.00138947	0.0702124	0.00624599	71.9553	0.073396	0	0.013979	0	25.9847	2.34028e-05	25.9847	0.0217784		190.7	4.35656e-05	190.7	0.0284101	190.7	5.42077e-05	190.7	0.0283943	190.7	9.15478e-05	190.7	0.0283437	190.7	0.000414719	190.7	0.0279462	190.7	0.00548134	190.7	0.0236332		15	115.468
161.155	0.00146174	1.30782	0.000895545	0.066134	0.00663639	75.6453	0.077412	1.4e-05	0.013401	3.7e-05	26.6275	2.43968e-05	26.6275	0.0224484		189.7	4.67458e-05	189.7	0.0295008	189.7	5.84473e-05	189.7	0.0294831	189.7	9.89162e-05	189.7	0.0294267	189.7	0.000451348	189.7	0.0289829	189.7	0.00602917	189.7	0.0241719		16	115.868
170.245	0.00343687	1.00634	0.00104463	0.0495943	0.00571928	79.3353	0.080722	0.000346	0.013168	0.000915	27.2702	2.54436e-05	27.2702	0.0231295		188.7	5.01935e-05	188.7	0.0306073	188.7	6.30693e-05	188.7	0.0305874	188.7	0.000106964	188.7	0.0305249	188.7	0.000491596	188.7	0.0300311	188.7	0.00662847	188.7	0.0246842		17	116.305
179.336	0.0026586	1.23866	0.00102108	0.034405	0.00651287	83.0253	0.08142	0.001383	0.014795	0.003575	27.913	2.65462e-05	27.913	0.0238212		187.7	5.39368e-05	187.7	0.0317281	187.7	6.81122e-05	187.7	0.0317059	187.7	0.00011576	187.7	0.0316366	187.7	0.000535849	187.7	0.0310889	187.7	0.00728295	187.7	0.0251663		18	116.783
188.427	1.10839e-09	1.44399	0.00109103	0.0306927	0.00828822	86.7153	0.078019	0.002915	0.015685	0.006681	28.5558	2.77082e-05	28.5558	0.0245234		186.7	5.80076e-05	186.7	0.0328615	186.7	7.36182e-05	186.7	0.0328368	186.7	0.000125382	186.7	0.0327604	186.7	0.000584536	186.7	0.0321542	186.7	0.00799635	186.7	0.0256145		19	117.307
197.518	0.00185429	1.06378	0.00151693	0.0209428	0.00694115	90.4053	0.075514	0.005815	0.019983	0.011581	29.1986	2.89332e-05	29.1986	0.0252355		185.7	6.24413e-05	185.7	0.034006	185.7	7.96343e-05	185.7	0.0339785	185.7	0.000135915	185.7	0.0338944	185.7	0.000638136	185.7	0.0332252	185.7	0.0087723	185.7	0.0260249		20	117.882
206.609	0.000292835	1.06939	0.00181653	0.0188385	0.00659339	94.0953	0.072535	0.008808	0.026275	0.015272	29.8414	3.02253e-05	29.8414	0.0259572		184.7	6.72774e-05	184.7	0.0351598	184.7	8.62124e-05	184.7	0.0351294	184.7	0.000147452	184.7	0.035037	184.7	0.000697178	184.7	0.0342996	184.7	0.00961437	184.7	0.0263938		21	118.511
						97.7853	0.065245	0.013656	0.029065	0.019221	30.4842	3.15887e-05	30.4842	0.026688		183.7	7.256e-05	183.7	0.0363213	183.7	9.341e-05	183.7	0.0362877	183.7	0.000160099	183.7	0.0361863	183.7	0.000762252	183.7	0.0353751	183.7	0.0105259	183.7	0.0267176		22	119.203
						101.475	0.05979	0.021701	0.033283	0.025264	31.127	3.30278e-05	31.127	0.0274275		182.7	7.83384e-05	182.7	0.0374886	182.7	0.000101291	182.7	0.0374516	182.7	0.000173971	182.7	0.0373406	182.7	0.000834011	182.7	0.0364496	182.7	0.0115099	182.7	0.0269929		23	119.963
						105.165	0.051399	0.029733	0.035483	0.029267	31.7698	3.45474e-05	31.7698	0.0281752		181.7	8.46673e-05	181.7	0.03866	181.7	0.000109926	181.7	0.0386193	181.7	0.000189197	181.7	0.038498	181.7	0.000913179	181.7	0.0375205	181.7	0.0125692	181.7	0.0272165		24	120.798
						108.855	0.044214	0.038709	0.035298	0.034022	32.4126	3.61526e-05	32.4126	0.0289306		180.7	9.16072e-05	180.7	0.0398338	180.7	0.000119393	180.7	0.039789	180.7	0.00020592	180.7	0.0396565	180.7	0.00100056	180.7	0.0385853	180.7	0.0137058	180.7	0.0273857		25	121.718
						112.545	0.038709	0.044214	0.034022	0.035298	33.0554	3.7849e-05	33.0554	0.0296931		179.7	9.92257e-05	179.7	0.041008	179.7	0.000129778	179.7	0.0409588	179.7	0.000224299	179.7	0.0408143	179.7	0.00109705	179.7	0.0396415	179.7	0.0149215	179.7	0.0274979		26	122.734
						116.235	0.029733	0.051399	0.029267	0.035483	33.6982	3.96424e-05	33.6982	0.0304623		178.7	0.000107597	178.7	0.0421809	178.7	0.000141179	178.7	0.042127	178.7	0.000244509	178.7	0.0419696	178.7	0.00120363	178.7	0.0406865	178.7	0.0162171	178.7	0.0275511		27	123.858
						119.925	0.021701	0.05979	0.025264	0.033283	34.341	4.15389e-05	34.341	0.0312375		177.7	0.000116805	177.7	0.0433508	177.7	0.000153702	177.7	0.0432918	177.7	0.000266747	177.7	0.0431203	177.7	0.0013214	177.7	0.0417175	177.7	0.0175929	177.7	0.0275438		28	125.105
						123.615	0.013656	0.065245	0.019221	0.029065	34.9837	4.35454e-05	34.9837	0.0320183		176.7	0.000126939	176.7	0.0445158	176.7	0.000167464	176.7	0.0444513	176.7	0.000291227	176.7	0.0442647	176.7	0.00145157	176.7	0.0427317	176.7	0.0190482	176.7	0.0274749		29	126.493
						127.305	0.008808	0.072535	0.015272	0.026275	35.6265	4.56688e-05	35.6265	0.032804		175.7	0.0001381	175.7	0.0456742	175.7	0.000182598	175.7	0.0456038	175.7	0.000318193	175.7	0.0454008	175.7	0.00159546	175.7	0.0437263	175.7	0.0205814	175.7	0.0273441		30	128.044
						130.995	0.005815	0.075514	0.011581	0.019983	36.2693	4.79169e-05	36.2693	0.033594		174.7	0.000150401	174.7	0.0468244	174.7	0.000199249	174.7	0.0467476	174.7	0.00034791	174.7	0.0465267	174.7	0.00175455	174.7	0.0446983	174.7	0.0221899	174.7	0.0271516		31	129.786
						134.685	0.002915	0.078019	0.006681	0.015685	36.9121	5.02977e-05	36.9121	0.0343878		173.7	0.000163963	173.7	0.0479647	173.7	0.000217577	173.7	0.047881	173.7	0.000380676	173.7	0.0476408	173.7	0.00193047	173.7	0.0456446	173.7	0.0238702	173.7	0.026898		32	131.757
						138.375	0.001383	0.08142	0.003575	0.014795	37.5549	5.28199e-05	37.5549	0.0351848		172.7	0.000178922	172.7	0.0490935	172.7	0.000237763	172.7	0.0490023	172.7	0.000416819	172.7	0.0487411	172.7	0.00212499	172.7	0.0465621	172.7	0.0256177	172.7	0.0265848		33	134.007
						142.066	0.000346	0.080722	0.000915	0.013168	38.1977	5.54929e-05	38.1977	0.0359843		171.7	0.000195427	171.7	0.0502092	171.7	0.000260005	171.7	0.0501099	171.7	0.000456706	171.7	0.0498259	171.7	0.00234006	171.7	0.0474477	171.7	0.0274271	171.7	0.026214		34	136.599
						145.756	1.4e-05	0.077412	3.7e-05	0.013401	38.8405	5.83265e-05	38.8405	0.0367857		170.7	0.000213643	170.7	0.0513104	170.7	0.000284524	170.7	0.0512023	170.7	0.000500742	170.7	0.0508934	170.7	0.00257784	170.7	0.048298	170.7	0.0292918	170.7	0.025788		35	139.634
						149.446	0	0.073396	0	0.013979	39.4833	6.13313e-05	39.4833	0.0375884		169.7	0.000233751	169.7	0.0523956	169.7	0.000311564	169.7	0.0522779	169.7	0.000549378	169.7	0.051942	169.7	0.00284065	169.7	0.0491095	169.7	0.0312048	169.7	0.0253101		36	143.238
						153.136	0	0.071547	0	0.0163	40.1261	6.45188e-05	40.1261	0.0383918		168.7	0.000255952	168.7	0.0534635	168.7	0.000341397	168.7	0.0533354	168.7	0.000603112	168.7	0.05297	168.7	0.00313104	168.7	0.0498788	168.7	0.0331583	168.7	0.0247838		37	147.659
						156.826	0	0.066007	0	0.016588	40.7689	6.7901e-05	40.7689	0.0391953		167.7	0.000280468	167.7	0.0545126	167.7	0.000374324	167.7	0.0543733	167.7	0.000662499	167.7	0.0539757	167.7	0.00345177	167.7	0.0506023	167.7	0.0351439	167.7	0.0242129		38	153.274
						160.516	0	0.063248	0	0.014696	41.4117	7.1491e-05	41.4117	0.0399983		166.7	0.000307542	166.7	0.0555418	166.7	0.000410679	166.7	0.0553904	166.7	0.000728152	166.7	0.0549575	166.7	0.00380583	166.7	0.0512761	166.7	0.0371528	166.7	0.0236018		39	160.844
						164.206	0	0.058886	0	0.01503	42.0545	7.53025e-05	42.0545	0.0408002		165.7	0.000337447	165.7	0.0565499	165.7	0.000450833	165.7	0.0563852	165.7	0.000800751	165.7	0.0559137	165.7	0.00419643	165.7	0.0518964	165.7	0.0391761	165.7	0.022955		40	172.256
						167.896	0	0.054094	0	0.015027	42.6972	7.93505e-05	42.6972	0.0416003		164.7	0.000370479	164.7	0.0575357	164.7	0.000495196	164.7	0.0573565	164.7	0.00088105	164.7	0.0568429	164.7	0.00462701	164.7	0.0524593	164.7	0.0412049	164.7	0.0222773		41	190.76
						171.586	0	0.048138	0	0.01551	43.34	8.36509e-05	43.34	0.0423982		163.7	0.000406971	163.7	0.0584981	163.7	0.000544224	163.7	0.0583031	163.7	0.00096988	163.7	0.0577433	163.7	0.00510124	163.7	0.0529607	163.7	0.0432302	163.7	0.0215734
						175.276	0	0.042316	0	0.014126	43.9828	8.82205e-05	43.9828	0.0431932		162.7	0.000447289	162.7	0.059436	162.7	0.000598421	162.7	0.0592239	162.7	0.00106816	162.7	0.0586134	162.7	0.00562299	162.7	0.0533963	162.7	0.0452436	162.7	0.0208482
						178.966	0	0.038244	0	0.012082	44.6256	9.30777e-05	44.6256	0.0439847		161.7	0.000491838	161.7	0.0603485	161.7	0.000658347	161.7	0.0601176	161.7	0.00117692	161.7	0.0594515	161.7	0.00619636	161.7	0.0537619	161.7	0.0472368	161.7	0.0201065
						182.656	0	0.033607	0	0.008037	45.2684	9.82418e-05	45.2684	0.0447722		160.7	0.000541068	160.7	0.0612345	160.7	0.000724621	160.7	0.0609831	160.7	0.00129727	160.7	0.0602561	160.7	0.00682558	160.7	0.0540531	160.7	0.0492021	160.7	0.0193529
						186.346	0	0.02909	0	0.006066	45.9112	0.000103734	45.9112	0.0455552		159.7	0.000595475	159.7	0.0620931	159.7	0.000797927	159.7	0.0618193	159.7	0.00143046	159.7	0.0610254	159.7	0.00751503	159.7	0.0542658	159.7	0.0511326	159.7	0.0185918
						190.036	0	0.024171	0	0.006303	46.554	0.000109575	46.554	0.0463331		158.7	0.00065561	158.7	0.0629234	158.7	0.000879024	158.7	0.062625	158.7	0.00157784	158.7	0.0617576	158.7	0.00826918	158.7	0.0543954	158.7	0.0530217	158.7	0.0178275
						193.726	0	0.021715	0	0.006028	47.1968	0.000115791	47.1968	0.0471054		157.7	0.000722083	157.7	0.0637244	157.7	0.000968749	157.7	0.0633991	157.7	0.00174093	157.7	0.0624511	157.7	0.00909251	157.7	0.0544377	157.7	0.0548638	157.7	0.0170639
						197.416	0	0.019796	0	0.006081	47.8396	0.000122406	47.8396	0.0478717		156.7	0.000795569	156.7	0.0644953	156.7	0.00106803	156.7	0.0641404	156.7	0.00192136	156.7	0.0631038	156.7	0.00998944	156.7	0.0543888	156.7	0.056654	156.7	0.0163045
						201.106	0	0.018645	0	0.006352	48.4824	0.000129448	48.4824	0.0486314		155.7	0.000876817	155.7	0.065235	155.7	0.00117788	155.7	0.0648478	155.7	0.00212095	155.7	0.0637139	155.7	0.0109642	155.7	0.0542447	155.7	0.0583879	155.7	0.0155527
											49.1252	0.000136945	49.1252	0.0493841		154.7	0.000966653	154.7	0.0659427	154.7	0.00129943	154.7	0.0655199	154.7	0.00234167	154.7	0.0642793	154.7	0.0120209	154.7	0.0540018	154.7	0.0600623	154.7	0.0148113
											49.768	0.00014493	49.768	0.0501293		153.7	0.00106599	153.7	0.0666173	153.7	0.00143392	153.7	0.0661554	153.7	0.00258567	153.7	0.0647977	153.7	0.0131632	153.7	0.0536571	153.7	0.0616741	153.7	0.014083
											50.4107	0.000153435	50.4107	0.0508666		152.7	0.00117585	152.7	0.0672578	152.7	0.00158272	152.7	0.0667531	152.7	0.0028553	152.7	0.0652668	152.7	0.014394	152.7	0.0532079	152.7	0.0632215	152.7	0.01337
											51.0535	0.000162497	51.0535	0.0515957		151.7	0.00129733	151.7	0.0678632	151.7	0.00174731	151.7	0.0673113	151.7	0.00315312	151.7	0.0656842	151.7	0.015716	151.7	0.0526525	151.7	0.0647029	151.7	0.0126743
											51.6963	0.000172153	51.6963	0.052316		150.7	0.00143168	150.7	0.0684322	150.7	0.00192934	150.7	0.0678286	150.7	0.00348187	150.7	0.0660472	150.7	0.0171307	150.7	0.0519897	150.7	0.0661175	150.7	0.0119976
											52.3391	0.000182445	52.3391	0.0530273		149.7	0.00158024	149.7	0.0689637	149.7	0.00213062	149.7	0.0683033	149.7	0.00384453	149.7	0.066353	149.7	0.0186388	149.7	0.0512193	149.7	0.0674649	149.7	0.0113412
											52.9819	0.000193417	52.9819	0.0537292		148.7	0.00174451	148.7	0.0694562	148.7	0.00235309	148.7	0.0687334	148.7	0.00424429	148.7	0.0665986	148.7	0.0202399	148.7	0.0503421	148.7	0.0687453	148.7	0.0107063
											53.6247	0.000205115	53.6247	0.0544213		147.7	0.00192612	147.7	0.0699084	147.7	0.00259891	147.7	0.0691172	147.7	0.00468455	147.7	0.0667809	147.7	0.0219323	147.7	0.0493602	147.7	0.0699593	147.7	0.0100939
											54.2675	0.000217591	54.2675	0.0551033		146.7	0.00212687	146.7	0.0703186	146.7	0.00287039	146.7	0.0694523	146.7	0.00516894	146.7	0.0668965	146.7	0.023713	146.7	0.0482767	146.7	0.0711078	146.7	0.00950448
											54.9103	0.000230898	54.9103	0.055775		145.7	0.00234869	145.7	0.0706851	145.7	0.00317007	145.7	0.0697367	145.7	0.00570127	145.7	0.0669419	145.7	0.0255777	145.7	0.0470961	145.7	0.0721921	145.7	0.00893862
											55.5531	0.000245093	55.5531	0.056436		144.7	0.00259373	144.7	0.0710061	144.7	0.00350066	144.7	0.0699677	144.7	0.00628554	144.7	0.0669136	144.7	0.0275206	144.7	0.045824	144.7	0.0732137	144.7	0.00839657
											56.1959	0.000260239	56.1959	0.0570861		143.7	0.00286428	143.7	0.0712795	143.7	0.00386509	143.7	0.0701427	143.7	0.00692592	143.7	0.0668077	143.7	0.0295344	143.7	0.0444672	143.7	0.0741745	143.7	0.00787844
											56.8387	0.000276401	56.8387	0.057725		142.7	0.00316287	142.7	0.0715031	142.7	0.00426652	142.7	0.0702589	142.7	0.0076267	142.7	0.0666205	142.7	0.0316107	142.7	0.0430339	142.7	0.0750761	142.7	0.00738417
											57.4815	0.00029365	57.4815	0.0583525		141.7	0.00349218	141.7	0.0716744	141.7	0.00470828	141.7	0.0703132	141.7	0.00839222	141.7	0.0663479	141.7	0.0337398	141.7	0.0415329	141.7	0.0759208	141.7	0.00691358
											58.1242	0.000312062	58.1242	0.0589684		140.7	0.00385512	140.7	0.0717908	140.7	0.00519395	140.7	0.0703025	140.7	0.00922687	140.7	0.0659862	140.7	0.0359111	140.7	0.0399741	140.7	0.0767106	140.7	0.00646638
											58.767	0.000331719	58.767	0.0595724		139.7	0.00425481	139.7	0.0718496	139.7	0.00572727	139.7	0.0702232	139.7	0.010135	139.7	0.0655316	139.7	0.0381131	139.7	0.038368	139.7	0.0774477	139.7	0.00604218
											59.4098	0.000352706	59.4098	0.0601644		138.7	0.00469454	138.7	0.0718478	138.7	0.00631217	138.7	0.0700718	138.7	0.0111207	138.7	0.0649804	138.7	0.0403339	138.7	0.0367255	138.7	0.0781342	138.7	0.00564051
											60.0526	0.000375116	60.0526	0.0607441		137.7	0.00517782	137.7	0.071782	137.7	0.00695273	137.7	0.0698445	137.7	0.0121879	137.7	0.0643292	137.7	0.0425611	137.7	0.0350577	137.7	0.0787724	137.7	0.00526084
											60.6954	0.000399049	60.6954	0.0613114		136.7	0.00570836	136.7	0.071649	136.7	0.00765313	136.7	0.0695377	136.7	0.0133402	136.7	0.0635752	136.7	0.0447827	136.7	0.0333757	136.7	0.0793643	136.7	0.00490257
											61.3382	0.000424611	61.3382	0.0618662		135.7	0.00629001	135.7	0.0714452	135.7	0.00841763	135.7	0.0691474	135.7	0.0145807	135.7	0.0627159	135.7	0.0469865	135.7	0.0316903	135.7	0.0799121	135.7	0.00456506
											61.981	0.000451915	61.981	0.0624082		134.7	0.00692679	134.7	0.0711668	134.7	0.00925051	134.7	0.0686697	134.7	0.0159117	134.7	0.0617495	134.7	0.0491612	134.7	0.0300121	134.7	0.0804179	134.7	0.00424762
											62.6238	0.000481084	62.6238	0.0629373		133.7	0.0076228	133.7	0.0708102	133.7	0.010156	133.7	0.0681009	133.7	0.017335	133.7	0.060675	133.7	0.0512959	133.7	0.0283508	133.7	0.0808836	133.7	0.00394952
											63.2666	0.000512246	63.2666	0.0634534		132.7	0.00838224	132.7	0.0703713	132.7	0.0111381	132.7	0.0674373	132.7	0.0188513	132.7	0.0594922	132.7	0.0533806	132.7	0.0267155	132.7	0.0813113	132.7	0.00367
											63.9094	0.00054554	63.9094	0.0639563		131.7	0.0092093	131.7	0.0698464	131.7	0.0122006	131.7	0.0666756	131.7	0.0204601	131.7	0.0582022	131.7	0.0554064	131.7	0.0251146	131.7	0.081703	131.7	0.00340825
											64.5522	0.000581116	64.5522	0.0644459		130.7	0.0101081	130.7	0.0692316	130.7	0.013347	130.7	0.0658128	130.7	0.0221599	130.7	0.0568072	130.7	0.0573655	130.7	0.0235553	130.7	0.0820603	130.7	0.00316345
											65.1949	0.000619132	65.1949	0.064922		129.7	0.0110826	129.7	0.0685233	129.7	0.0145803	129.7	0.0648464	129.7	0.0239479	129.7	0.0553105	129.7	0.0592511	129.7	0.022044	129.7	0.0823851	129.7	0.00293478
											65.8377	0.000659757	65.8377	0.0653846		128.7	0.0121366	128.7	0.0677182	128.7	0.0159028	128.7	0.0637747	128.7	0.0258197	128.7	0.053717	128.7	0.0610576	128.7	0.020586	128.7	0.0826792	128.7	0.00272138
											66.4805	0.000703173	66.4805	0.0658335		127.7	0.0132735	127.7	0.0668131	127.7	0.017316	127.7	0.0625964	127.7	0.0277696	127.7	0.0520329	127.7	0.0627808	127.7	0.0191856	127.7	0.082944	127.7	0.00252242
											67.1233	0.000749572	67.1233	0.0662685		126.7	0.0144961	126.7	0.0658056	126.7	0.0188207	126.7	0.0613117	126.7	0.0297903	126.7	0.0502658	126.7	0.0644173	126.7	0.0178463	126.7	0.0831811	126.7	0.00233706
											67.7661	0.000799163	67.7661	0.0666895		125.7	0.0158069	125.7	0.0646938	125.7	0.0204163	125.7	0.0599213	125.7	0.0318733	125.7	0.0484246	125.7	0.0659649	125.7	0.0165703	125.7	0.0833921	125.7	0.00216448
											68.4089	0.000852164	68.4089	0.0670963		124.7	0.0172072	124.7	0.0634765	124.7	0.0221014	124.7	0.0584274	124.7	0.0340086	124.7	0.0465194	124.7	0.0674225	124.7	0.0153592	124.7	0.0835782	124.7	0.00200391
											69.0517	0.000908812	69.0517	0.0674889		123.7	0.0186979	123.7	0.0621537	123.7	0.0238729	123.7	0.0568336	123.7	0.0361851	123.7	0.0445615	123.7	0.0687898	123.7	0.0142137	123.7	0.0837407	123.7	0.00185459
											69.6945	0.000969356	69.6945	0.067867		122.7	0.0202784	122.7	0.0607261	122.7	0.0257266	122.7	0.0551445	122.7	0.0383906	122.7	0.0425628	122.7	0.0700673	122.7	0.0131338	122.7	0.0838808	122.7	0.00171579
											70.3373	0.00103407	70.3373	0.0682305		121.7	0.0219473	121.7	0.0591958	121.7	0.0276567	121.7	0.0533665	121.7	0.0406126	121.7	0.0405361	121.7	0.0712563	121.7	0.0121189	121.7	0.0839996	121.7	0.00158682
											70.9801	0.00110323	70.9801	0.0685792		120.7	0.0237017	120.7	0.0575662	120.7	0.029656	120.7	0.0515072	120.7	0.0428377	120.7	0.0384943	120.7	0.0723585	120.7	0.0111677	120.7	0.0840981	120.7	0.00146706
											71.6229	0.00117714	71.6229	0.0689129		119.7	0.0255373	119.7	0.0558421	119.7	0.0317159	119.7	0.0495756	119.7	0.0450526	119.7	0.0364504	119.7	0.0733764	119.7	0.0102787	119.7	0.0841773	119.7	0.00135588
											72.2657	0.00125613	72.2657	0.0692314		118.7	0.0274485	118.7	0.0540294	118.7	0.0338265	118.7	0.0475819	118.7	0.0472442	118.7	0.0344173	118.7	0.0743126	118.7	0.0094497	118.7	0.084238	118.7	0.00125271
											72.9084	0.00134054	72.9084	0.0695345		117.7	0.0294282	117.7	0.052136	117.7	0.0359766	117.7	0.0455376	117.7	0.0493996	117.7	0.0324071	117.7	0.0751701	117.7	0.00867854	117.7	0.084281	117.7	0.00115703
											73.5512	0.00143074	73.5512	0.0698218		116.7	0.0314678	116.7	0.0501706	116.7	0.0381541	116.7	0.0434548	116.7	0.0515071	116.7	0.0304315	116.7	0.0759523	116.7	0.00796265	116.7	0.084307	116.7	0.00106833
											74.194	0.00152712	74.194	0.0700933		115.7	0.0335576	115.7	0.0481435	115.7	0.0403463	115.7	0.0413464	115.7	0.0535554	115.7	0.028501	115.7	0.0766624	115.7	0.00729935	115.7	0.0843167	115.7	0.000986136
											74.8368	0.00163009	74.8368	0.0703485		114.7	0.0356866	114.7	0.046066	114.7	0.0425398	114.7	0.0392257	114.7	0.0555347	114.7	0.0266248	114.7	0.0773039	114.7	0.00668586	114.7	0.0843107	114.7	0.000910013
											75.4796	0.00174009	75.4796	0.0705873		113.7	0.0378426	113.7	0.0439504	113.7	0.0447214	113.7	0.0371059	113.7	0.0574365	113.7	0.0248113	113.7	0.0778802	113.7	0.00611938	113.7	0.0842895	113.7	0.000839543
											76.1224	0.00185759	76.1224	0.0708091		112.7	0.0400131	112.7	0.0418096	112.7	0.0468776	112.7	0.0350002	112.7	0.0592534	112.7	0.0230671	112.7	0.0783948	112.7	0.00559709	112.7	0.0842534	112.7	0.000774337
											76.7652	0.00198307	76.7652	0.0710138		111.7	0.0421846	111.7	0.0396569	111.7	0.0489956	111.7	0.032921	111.7	0.0609796	111.7	0.0213977	111.7	0.078851	111.7	0.00511619	111.7	0.0842031	111.7	0.000714031
											77.408	0.00211707	77.408	0.0712009		110.7	0.044344	110.7	0.0375055	110.7	0.0510634	110.7	0.0308801	110.7	0.0626106	110.7	0.0198071	110.7	0.0792521	110.7	0.00467398	110.7	0.0841387	110.7	0.000658279
											78.0508	0.00226013	78.0508	0.07137		109.7	0.0464777	109.7	0.0353688	109.7	0.0530698	109.7	0.0288882	109.7	0.0641434	109.7	0.0182982	109.7	0.0796012	109.7	0.00426779	109.7	0.0840605	109.7	0.000606759
											78.6936	0.00241284	78.6936	0.0715207		108.7	0.048573	108.7	0.0332594	108.7	0.0550048	108.7	0.0269549	108.7	0.065576	108.7	0.0168726	108.7	0.0799011	108.7	0.00389509	108.7	0.083969	108.7	0.000559168
											79.3364	0.00257582	79.3364	0.0716524		107.7	0.0506178	107.7	0.0311891	107.7	0.0568596	107.7	0.0250884	107.7	0.0669078	107.7	0.0155308	107.7	0.0801548	107.7	0.00355345	107.7	0.0838641	107.7	0.000515222
											79.9792	0.00274971	79.9792	0.0717647		106.7	0.0526007	106.7	0.0291688	106.7	0.058627	106.7	0.0232957	106.7	0.068139	106.7	0.0142724	106.7	0.0803649	106.7	0.00324055	106.7	0.0837461	106.7	0.000474655
											80.6219	0.00293521	80.6219	0.0718571		105.7	0.0545116	105.7	0.0272083	105.7	0.0603011	105.7	0.0215821	105.7	0.0692708	105.7	0.013096	105.7	0.0805338	105.7	0.00295421	105.7	0.0836151	105.7	0.00043722
											81.2647	0.00313303	81.2647	0.0719289		104.7	0.0563417	104.7	0.0253158	104.7	0.0618773	104.7	0.0199517	104.7	0.0703052	104.7	0.0119998	104.7	0.0806637	104.7	0.00269235	104.7	0.0834712	104.7	0.000402682
											81.9075	0.00334392	81.9075	0.0719796		103.7	0.0580836	103.7	0.0234985	103.7	0.0633525	103.7	0.0184072	103.7	0.0712445	103.7	0.0109812	103.7	0.0807569	103.7	0.00245305	103.7	0.0833143	103.7	0.000370827
											82.5503	0.00356869	82.5503	0.0720085		102.7	0.0597313	102.7	0.0217617	102.7	0.0647248	102.7	0.0169501	102.7	0.072092	102.7	0.0100371	102.7	0.0808152	102.7	0.00223449	102.7	0.0831446	102.7	0.000341452
											83.1931	0.00380815	83.1931	0.0720148		101.7	0.0612801	101.7	0.0201096	101.7	0.0659936	101.7	0.0155807	101.7	0.0728508	101.7	0.00916425	101.7	0.0808405	101.7	0.00203499	101.7	0.0829618	101.7	0.00031437
											83.8359	0.00406318	83.8359	0.071998		100.7	0.0627268	100.7	0.0185451	100.7	0.0671592	100.7	0.0142983	100.7	0.0735246	100.7	0.00835906	100.7	0.0808342	100.7	0.00185297	100.7	0.0827661	100.7	0.000289408
											84.4787	0.00433467	84.4787	0.0719572		99.7	0.0640695	99.7	0.0170695	99.7	0.0682228	99.7	0.0131015	99.7	0.0741171	99.7	0.00761779	99.7	0.080798	99.7	0.00168698	99.7	0.0825572	99.7	0.000266402
											85.1215	0.00462356	85.1215	0.0718916		98.7	0.0653074	98.7	0.0156832	98.7	0.0691864	98.7	0.011988	98.7	0.0746323	98.7	0.00693664	98.7	0.080733	98.7	0.00153566	98.7	0.082335	98.7	0.000245205
											85.7643	0.00493083	85.7643	0.0718003		97.7	0.0664407	97.7	0.0143856	97.7	0.0700525	97.7	0.010955	97.7	0.0750738	97.7	0.0063118	97.7	0.0806404	97.7	0.00139778	97.7	0.0820994	97.7	0.000225676
											86.4071	0.00525747	86.4071	0.0716826		96.7	0.0674706	96.7	0.013175	96.7	0.0708243	96.7	0.00999926	96.7	0.0754454	96.7	0.00573952	96.7	0.0805214	96.7	0.00127217	96.7	0.0818501	96.7	0.000207688
											87.0499	0.00560453	87.0499	0.0715374		95.7	0.0683991	95.7	0.0120492	95.7	0.0715051	95.7	0.00911706	95.7	0.0757509	95.7	0.0052161	95.7	0.0803767	95.7	0.00115778	95.7	0.081587	95.7	0.000191121
											87.6927	0.00597306	87.6927	0.0713639		94.7	0.0692288	94.7	0.0110052	94.7	0.0720986	94.7	0.00830463	94.7	0.0759937	94.7	0.004738	94.7	0.0802072	94.7	0.00105363	94.7	0.0813098	94.7	0.000175866
											88.3354	0.00636416	88.3354	0.0711611		93.7	0.0699626	93.7	0.0100398	93.7	0.0726085	93.7	0.00755796	93.7	0.0761772	93.7	0.00430179	93.7	0.0800136	93.7	0.000958831	93.7	0.0810182	93.7	0.00016182
											88.9782	0.00677893	88.9782	0.070928		92.7	0.070604	92.7	0.00914917	92.7	0.0730389	92.7	0.00687303	92.7	0.0763045	92.7	0.00390422	92.7	0.0797965	92.7	0.000872561	92.7	0.080712	92.7	0.000148891
											89.621	0.0072185	89.621	0.0706636		91.7	0.0711567	91.7	0.00832944	91.7	0.0733934	91.7	0.0062458	91.7	0.0763787	91.7	0.0035422	91.7	0.0795564	91.7	0.000794066	91.7	0.0803908	91.7	0.00013699
											90.2638	0.007684	90.2638	0.0703669		90.7	0.0716244	90.7	0.00757653	90.7	0.0736759	90.7	0.00567229	90.7	0.0764024	90.7	0.00321285	90.7	0.0792936	90.7	0.000722656	90.7	0.0800544	90.7	0.000126038
											90.9066	0.00817657	90.9066	0.0700368		89.7	0.072011	89.7	0.00688629	89.7	0.07389	89.7	0.00514865	89.7	0.0763784	89.7	0.00291343	89.7	0.0790085	89.7	0.0006577	89.7	0.0797023	89.7	0.00011596
											91.5494	0.00869736	91.5494	0.0696723		88.7	0.0723205	88.7	0.00625462	88.7	0.0740393	88.7	0.00467114	88.7	0.0763088	88.7	0.00264141	88.7	0.0787014	88.7	0.000598623	88.7	0.0793344	88.7	0.000106688
											92.1922	0.00924747	92.1922	0.0692724		87.7	0.0725565	87.7	0.00567745	87.7	0.0741272	87.7	0.00423619	87.7	0.0761959	87.7	0.00239444	87.7	0.0783724	87.7	0.000544896	87.7	0.0789501	87.7	9.81587e-05
											92.835	0.00982803	92.835	0.0688361		86.7	0.0727228	86.7	0.00515083	86.7	0.0741568	86.7	0.00384042	86.7	0.0760416	86.7	0.00217032	86.7	0.0780217	86.7	0.000496039	86.7	0.0785491	86.7	9.03132e-05
											93.4778	0.0104401	93.4778	0.0683625		85.7	0.072823	85.7	0.00467097	85.7	0.074131	85.7	0.00348063	85.7	0.0758478	85.7	0.00196704	85.7	0.0776494	85.7	0.000451614	85.7	0.078131	85.7	8.30976e-05
											94.1206	0.0110847	94.1206	0.0678505		84.7	0.0728603	84.7	0.00423421	84.7	0.0740526	84.7	0.00315381	84.7	0.075616	84.7	0.00178274	84.7	0.0772555	84.7	0.00041122	84.7	0.0776955	84.7	7.64623e-05
											94.7634	0.0117628	94.7634	0.0672994		83.7	0.0728381	83.7	0.0038371	83.7	0.0739243	83.7	0.00285717	83.7	0.0753476	83.7	0.0016157	83.7	0.0768399	83.7	0.000374492	83.7	0.0772421	83.7	7.03611e-05
											95.4062	0.0124753	95.4062	0.0667082		82.7	0.0727591	82.7	0.00347639	82.7	0.0737482	82.7	0.00258808	82.7	0.075044	82.7	0.00146435	82.7	0.0764027	82.7	0.000341098	82.7	0.0767705	82.7	6.47515e-05
											96.0489	0.013223	96.0489	0.0660763		81.7	0.0726264	81.7	0.003149	81.7	0.0735266	81.7	0.00234413	81.7	0.0747062	81.7	0.00132726	81.7	0.0759437	81.7	0.000310735	81.7	0.0762802	81.7	5.95945e-05
											96.6917	0.0140067	96.6917	0.0654031		80.7	0.0724423	80.7	0.00285207	80.7	0.0732614	80.7	0.00212307	80.7	0.0743354	80.7	0.0012031	80.7	0.0754629	80.7	0.000283128	80.7	0.0757709	80.7	5.48538e-05
											97.3345	0.0148269	97.3345	0.0646879		79.7	0.0722093	79.7	0.00258294	79.7	0.0729545	79.7	0.00192285	79.7	0.0739324	79.7	0.00109069	79.7	0.07496	79.7	0.000258025	79.7	0.0752422	79.7	5.04961e-05
											97.9773	0.0156841	97.9773	0.0639305		78.7	0.0719296	78.7	0.00233913	78.7	0.0726074	78.7	0.00174157	78.7	0.073498	78.7	0.000988911	78.7	0.074435	78.7	0.000235199	78.7	0.0746936	78.7	4.64908e-05
											98.6201	0.0165787	98.6201	0.0631304		77.7	0.0716051	77.7	0.00211836	77.7	0.0722216	77.7	0.00157748	77.7	0.073033	77.7	0.000896781	77.7	0.0738878	77.7	0.000214442	77.7	0.0741249	77.7	4.28094e-05
											99.2629	0.0175108	99.2629	0.0622878		76.7	0.0712378	76.7	0.00191852	76.7	0.0717985	76.7	0.001429	76.7	0.0725378	76.7	0.000813387	76.7	0.073318	76.7	0.000195564	76.7	0.0735356	76.7	3.9426e-05
											99.9057	0.0184804	99.9057	0.0614026		75.7	0.0708292	75.7	0.00173769	75.7	0.0713392	75.7	0.00129467	75.7	0.0720132	75.7	0.000737904	75.7	0.0727256	75.7	0.000178395	75.7	0.0729254	75.7	3.63164e-05
											100.548	0.0194873	100.548	0.0604751		74.7	0.0703809	74.7	0.00157409	74.7	0.0708448	74.7	0.00117315	74.7	0.0714595	74.7	0.000669584	74.7	0.0721105	74.7	0.000162779	74.7	0.072294	74.7	3.34586e-05
											101.191	0.020531	101.191	0.0595057		73.7	0.0698943	73.7	0.00142609	73.7	0.0703164	73.7	0.00106325	73.7	0.0708771	73.7	0.000607745	73.7	0.0714723	73.7	0.000148572	73.7	0.0716411	73.7	3.08321e-05
											101.834	0.0216109	101.834	0.0584953		72.7	0.0693707	72.7	0.00129224	72.7	0.0697547	72.7	0.000963851	72.7	0.0702666	72.7	0.000551771	72.7	0.0708111	72.7	0.000135647	72.7	0.0709663	72.7	2.84183e-05
											102.477	0.0227262	102.477	0.0574447		71.7	0.0688112	71.7	0.00117117	71.7	0.0691607	71.7	0.000873965	71.7	0.0696282	71.7	0.000501102	71.7	0.0701267	71.7	0.000123887	71.7	0.0702696	71.7	2.61997e-05
											103.12	0.0238757	103.12	0.056355		70.7	0.0682169	70.7	0.00106167	70.7	0.0685351	70.7	0.000792678	70.7	0.0689622	70.7	0.000455232	70.7	0.0694189	70.7	0.000113185	70.7	0.0695505	70.7	2.41607e-05
											103.762	0.025058	103.762	0.0552278		69.7	0.0675887	69.7	0.000962633	69.7	0.0678785	69.7	0.000719168	69.7	0.0682691	69.7	0.000413702	69.7	0.0686877	69.7	0.000103443	69.7	0.068809	69.7	2.22864e-05
											104.405	0.0262715	104.405	0.0540646		68.7	0.0669276	68.7	0.000873053	68.7	0.0671917	68.7	0.000652687	68.7	0.067549	68.7	0.000376097	68.7	0.067933	68.7	9.45756e-05	68.7	0.068045	68.7	2.05636e-05
											105.048	0.0275144	105.048	0.0528673		67.7	0.0662346	67.7	0.00079202	67.7	0.0664753	67.7	0.000592557	67.7	0.0668024	67.7	0.00034204	67.7	0.0671549	67.7	8.65015e-05	67.7	0.0672582	67.7	1.89799e-05
											105.691	0.0287846	105.691	0.0516382		66.7	0.0655103	66.7	0.000718715	66.7	0.0657298	66.7	0.000538168	66.7	0.0660295	66.7	0.000311193	66.7	0.0663533	66.7	7.91487e-05	66.7	0.0664488	66.7	1.75238e-05
											106.334	0.0300796	106.334	0.0503795		65.7	0.0647557	65.7	0.000652393	65.7	0.064956	65.7	0.000488964	65.7	0.0652307	65.7	0.000283246	65.7	0.0655283	65.7	7.24513e-05	65.7	0.0656166	65.7	1.61851e-05
											106.976	0.0313969	106.976	0.049094		64.7	0.0639714	64.7	0.000592384	64.7	0.0641544	64.7	0.000444443	64.7	0.0644064	64.7	0.000257922	64.7	0.0646802	64.7	6.63497e-05	64.7	0.0647618	64.7	1.4954e-05
											107.619	0.0327337	107.619	0.0477844		63.7	0.0631584	63.7	0.000538082	63.7	0.0633256	63.7	0.000404154	63.7	0.0635569	63.7	0.000234971	63.7	0.0638089	63.7	6.07895e-05	63.7	0.0638845	63.7	1.38218e-05
											108.262	0.034087	108.262	0.0464537		62.7	0.0623174	62.7	0.00048894	62.7	0.0624703	62.7	0.000367686	62.7	0.0626827	62.7	0.000214164	62.7	0.0629149	62.7	5.57215e-05	62.7	0.0629849	62.7	1.27804e-05
											108.905	0.0354536	108.905	0.0451051		61.7	0.0614491	61.7	0.000444465	61.7	0.0615891	61.7	0.00033467	61.7	0.0617843	61.7	0.000195297	61.7	0.0619983	61.7	5.1101e-05	61.7	0.0620632	61.7	1.18224e-05
											109.548	0.0368303	109.548	0.043742		60.7	0.0605544	60.7	0.000404209	60.7	0.0606827	60.7	0.000304772	60.7	0.0608622	60.7	0.000178184	60.7	0.0610596	60.7	4.68873e-05	60.7	0.0611198	60.7	1.0941e-05
											110.19	0.0382136	110.19	0.0423677		59.7	0.0596342	59.7	0.000367771	59.7	0.0597518	59.7	0.00027769	59.7	0.059917	59.7	0.000162657	59.7	0.0600992	59.7	4.30435e-05	59.7	0.060155	59.7	1.01298e-05
											110.833	0.0395999	110.833	0.0409859		58.7	0.0586893	58.7	0.000334785	58.7	0.0587973	58.7	0.000253152	58.7	0.0589494	58.7	0.000148565	58.7	0.0591176	58.7	3.95361e-05	58.7	0.0591695	58.7	9.38316e-06
											111.476	0.0409859	111.476	0.0395999		57.7	0.0577207	57.7	0.000304924	57.7	0.0578199	57.7	0.000230912	57.7	0.0579601	57.7	0.000135772	57.7	0.0581155	57.7	3.63347e-05	57.7	0.0581636	57.7	8.69577e-06
											112.119	0.0423677	112.119	0.0382136		56.7	0.0567293	56.7	0.000277888	56.7	0.0568205	56.7	0.000210748	56.7	0.0569498	56.7	0.000124153	56.7	0.0570934	56.7	3.34117e-05	56.7	0.0571381	56.7	8.06279e-06
											112.762	0.043742	112.762	0.0368303		55.7	0.0557162	55.7	0.000253411	55.7	0.0558002	55.7	0.00019246	55.7	0.0559194	55.7	0.000113598	55.7	0.0560522	55.7	3.07419e-05	55.7	0.0560938	55.7	7.47979e-06
											113.404	0.0451051	113.404	0.0354536		54.7	0.0546824	54.7	0.000231246	54.7	0.0547598	54.7	0.000175868	54.7	0.0548698	54.7	0.000104004	54.7	0.0549927	54.7	2.83026e-05	54.7	0.0550313	54.7	6.94266e-06
											114.047	0.0464537	114.047	0.034087		53.7	0.0536291	53.7	0.000211176	53.7	0.0537005	53.7	0.000160809	53.7	0.053802	53.7	9.5282e-05	53.7	0.0539158	53.7	2.6073e-05	53.7	0.0539517	53.7	6.44768e-06
											114.69	0.0477844	114.69	0.0327337		52.7	0.0525575	52.7	0.000192999	52.7	0.0526235	52.7	0.000147135	52.7	0.0527172	52.7	8.73484e-05	52.7	0.0528224	52.7	2.40344e-05	52.7	0.0528558	52.7	5.9914e-06
											115.333	0.049094	115.333	0.0313969		51.7	0.0514688	51.7	0.000176534	51.7	0.0515299	51.7	0.000134714	51.7	0.0516164	51.7	8.01292e-05	51.7	0.0517138	51.7	2.21696e-05	51.7	0.0517448	51.7	5.57067e-06
											115.975	0.0503795	115.975	0.0300796		50.7	0.0503645	50.7	0.000161617	50.7	0.050421	50.7	0.000123426	50.7	0.0505008	50.7	7.35572e-05	50.7	0.050591	50.7	2.04631e-05	50.7	0.0506199	50.7	5.1826e-06
											116.618	0.0516382	116.618	0.0287846		49.7	0.0492458	49.7	0.0001481	49.7	0.0492981	49.7	0.000113163	49.7	0.0493719	49.7	6.75715e-05	49.7	0.0494554	49.7	1.89009e-05	49.7	0.0494822	49.7	4.82453e-06
											117.261	0.0528673	117.261	0.0275144		48.7	0.0481143	48.7	0.000135848	48.7	0.0481627	48.7	0.000103828	48.7	0.0482309	48.7	6.21174e-05	48.7	0.0483081	48.7	1.747e-05	48.7	0.048333	48.7	4.49404e-06
											117.904	0.0540646	117.904	0.0262715		47.7	0.0469714	47.7	0.000124736	47.7	0.0470163	47.7	9.53321e-05	47.7	0.0470792	47.7	5.71451e-05	47.7	0.0471507	47.7	1.61589e-05	47.7	0.0471739	47.7	4.18888e-06
											118.547	0.0552278	118.547	0.025058		46.7	0.0458187	46.7	0.000114656	46.7	0.0458604	46.7	8.75966e-05	46.7	0.0459185	46.7	5.26097e-05	46.7	0.0459846	46.7	1.4957e-05	46.7	0.0460061	46.7	3.907e-06
											119.189	0.056355	119.189	0.0238757		45.7	0.0446579	45.7	0.000105504	45.7	0.0446966	45.7	8.05494e-05	45.7	0.0447501	45.7	4.84708e-05	45.7	0.0448113	45.7	1.38546e-05	45.7	0.0448312	45.7	3.64653e-06
											119.832	0.0574447	119.832	0.0227262		44.7	0.0434906	44.7	9.71911e-05	44.7	0.0435265	44.7	7.4126e-05	44.7	0.0435759	44.7	4.46916e-05	44.7	0.0436323	44.7	1.28429e-05	44.7	0.0436508	44.7	3.40574e-06
											120.475	0.0584953	120.475	0.0216109		43.7	0.0423185	43.7	8.96331e-05	43.7	0.0423518	43.7	6.82676e-05	43.7	0.0423973	43.7	4.12389e-05	43.7	0.0424494	43.7	1.19141e-05	43.7	0.0424665	43.7	3.18304e-06
											121.118	0.0595057	121.118	0.020531		42.7	0.0411433	42.7	8.27555e-05	42.7	0.0411742	42.7	6.29216e-05	42.7	0.0412161	42.7	3.80827e-05	42.7	0.0412642	42.7	1.10608e-05	42.7	0.04128	42.7	2.97699e-06
											121.761	0.0604751	121.761	0.0194873		41.7	0.0399669	41.7	7.64905e-05	41.7	0.0399955	41.7	5.80402e-05	41.7	0.040034	41.7	3.51958e-05	41.7	0.0400783	41.7	1.02766e-05	41.7	0.0400929	41.7	2.78624e-06
											122.403	0.0614026	122.403	0.0184804		40.7	0.0387909	40.7	7.07772e-05	40.7	0.0388175	40.7	5.35803e-05	40.7	0.0388528	40.7	3.25537e-05	40.7	0.0388936	40.7	9.55529e-06	40.7	0.0389071	40.7	2.60958e-06
											123.046	0.0622878	123.046	0.0175108		39.7	0.0376172	39.7	6.55603e-05	39.7	0.0376418	39.7	4.95029e-05	39.7	0.0376742	39.7	3.0134e-05	39.7	0.0377117	39.7	8.89156e-06	39.7	0.0377241	39.7	2.44588e-06
											123.689	0.0631304	123.689	0.0165787		38.7	0.0364476	38.7	6.07905e-05	38.7	0.0364703	38.7	4.57728e-05	38.7	0.0365	38.7	2.79166e-05	38.7	0.0365344	38.7	8.28041e-06	38.7	0.0365458	38.7	2.29411e-06
											124.332	0.0639305	124.332	0.0156841		37.7	0.0352838	37.7	5.64233e-05	37.7	0.0353048	37.7	4.23582e-05	37.7	0.0353319	37.7	2.58833e-05	37.7	0.0353634	37.7	7.71732e-06	37.7	0.0353739	37.7	2.15332e-06
											124.975	0.0646879	124.975	0.0148269		36.7	0.0341276	36.7	5.24186e-05	36.7	0.0341469	36.7	3.92302e-05	36.7	0.0341717	36.7	2.40176e-05	36.7	0.0342004	36.7	7.19819e-06	36.7	0.03421	36.7	2.02265e-06
											125.617	0.0654031	125.617	0.0140067		35.7	0.0329807	35.7	4.87409e-05	35.7	0.0329985	35.7	3.63628e-05	35.7	0.033021	35.7	2.23043e-05	35.7	0.0330472	35.7	6.71927e-06	35.7	0.033056	35.7	1.9013e-06
											126.26	0.0660763	126.26	0.013223		34.7	0.0318448	34.7	4.53581e-05	34.7	0.0318611	34.7	3.37325e-05	34.7	0.0318816	34.7	2.07301e-05	34.7	0.0319054	34.7	6.27715e-06	34.7	0.0319134	34.7	1.78854e-06
											126.903	0.0667082	126.903	0.0124753		33.7	0.0307215	33.7	4.22416e-05	33.7	0.0307364	33.7	3.13178e-05	33.7	0.030755	33.7	1.92825e-05	33.7	0.0307766	33.7	5.86872e-06	33.7	0.0307838	33.7	1.68369e-06
											127.546	0.0672994	127.546	0.0117628		32.7	0.0296125	32.7	3.9366e-05	32.7	0.029626	32.7	2.90995e-05	32.7	0.0296428	32.7	1.79504e-05	32.7	0.0296623	32.7	5.49115e-06	32.7	0.0296688	32.7	1.58614e-06
											128.189	0.0678505	128.189	0.0110847		31.7	0.0285191	31.7	3.67086e-05	31.7	0.0285314	31.7	2.706e-05	31.7	0.0285464	31.7	1.67237e-05	31.7	0.028564	31.7	5.14186e-06	31.7	0.0285699	31.7	1.49532e-06
											128.831	0.0683625	128.831	0.0104401		30.7	0.0274428	30.7	3.42491e-05	30.7	0.0274539	30.7	2.51836e-05	30.7	0.0274674	30.7	1.55932e-05	30.7	0.0274831	30.7	4.81849e-06	30.7	0.0274884	30.7	1.41071e-06
											129.474	0.0688361	129.474	0.00982803		29.7	0.026385	29.7	3.19694e-05	29.7	0.026395	29.7	2.34558e-05	29.7	0.026407	29.7	1.45505e-05	29.7	0.0264211	29.7	4.5189e-06	29.7	0.0264258	29.7	1.33184e-06
											130.117	0.0692724	130.117	0.00924747		28.7	0.025347	28.7	2.98535e-05	28.7	0.0253559	28.7	2.18636e-05	28.7	0.0253666	28.7	1.3588e-05	28.7	0.025379	28.7	4.24113e-06	28.7	0.0253832	28.7	1.25825e-06
											130.76	0.0696723	130.76	0.00869736		27.7	0.0243298	27.7	2.78871e-05	27.7	0.0243377	27.7	2.03953e-05	27.7	0.0243471	27.7	1.2699e-05	27.7	0.0243581	27.7	3.9834e-06	27.7	0.0243618	27.7	1.18956e-06
											131.402	0.0700368	131.402	0.00817657		26.7	0.0233345	26.7	2.60573e-05	26.7	0.0233415	26.7	1.904e-05	26.7	0.0233498	26.7	1.18771e-05	26.7	0.0233593	26.7	3.74407e-06	26.7	0.0233626	26.7	1.12538e-06
											132.045	0.0703669	132.045	0.007684		25.7	0.0223622	25.7	2.43528e-05	25.7	0.0223683	25.7	1.77881e-05	25.7	0.0223754	25.7	1.11166e-05	25.7	0.0223838	25.7	3.52166e-06	25.7	0.0223866	25.7	1.06538e-06
											132.688	0.0706636	132.688	0.0072185		24.7	0.0214136	24.7	2.27634e-05	24.7	0.0214189	24.7	1.66308e-05	24.7	0.021425	24.7	1.04125e-05	24.7	0.0214322	24.7	3.3148e-06	24.7	0.0214346	24.7	1.00924e-06
											133.331	0.070928	133.331	0.00677893		23.7	0.0204895	23.7	2.12799e-05	23.7	0.020494	23.7	1.556e-05	23.7	0.0204992	23.7	9.7599e-06	23.7	0.0205053	23.7	3.12227e-06	23.7	0.0205073	23.7	9.56675e-07
											133.974	0.0711611	133.974	0.00636416		22.7	0.0195906	22.7	1.98942e-05	22.7	0.0195943	22.7	1.45685e-05	22.7	0.0195987	22.7	9.15465e-06	22.7	0.0196037	22.7	2.94291e-06	22.7	0.0196054	22.7	9.07421e-07
											134.616	0.0713639	134.616	0.00597306		21.7	0.0187173	21.7	1.85988e-05	21.7	0.0187203	21.7	1.36496e-05	21.7	0.0187239	21.7	8.59284e-06	21.7	0.018728	21.7	2.7757e-06	21.7	0.0187294	21.7	8.61233e-07
											135.259	0.0715374	135.259	0.00560453		20.7	0.01787	20.7	1.73872e-05	20.7	0.0178725	20.7	1.27973e-05	20.7	0.0178752	20.7	8.0709e-06	20.7	0.0178785	20.7	2.61969e-06	20.7	0.0178796	20.7	8.17887e-07
											135.902	0.0716826	135.902	0.00525747		19.7	0.0170491	19.7	1.62534e-05	19.7	0.017051	19.7	1.20062e-05	19.7	0.0170531	19.7	7.58562e-06	19.7	0.0170556	19.7	2.474e-06	19.7	0.0170564	19.7	7.77175e-07
											136.545	0.0718003	136.545	0.00493083		18.7	0.0162548	18.7	1.51919e-05	18.7	0.0162561	18.7	1.12712e-05	18.7	0.0162577	18.7	7.13406e-06	18.7	0.0162594	18.7	2.33785e-06	18.7	0.01626	18.7	7.38909e-07
											137.188	0.0718916	137.188	0.00462356		17.7	0.0154872	17.7	1.41977e-05	17.7	0.015488	17.7	1.05878e-05	17.7	0.015489	17.7	6.71352e-06	17.7	0.0154901	17.7	2.21051e-06	17.7	0.0154905	17.7	7.02912e-07
											137.83	0.0719572	137.83	0.00433467		16.7	0.0147463	16.7	1.32663e-05	16.7	0.0147467	16.7	9.95188e-06	16.7	0.0147471	16.7	6.32156e-06	16.7	0.0147477	16.7	2.09131e-06	16.7	0.0147479	16.7	6.69025e-07
											138.473	0.071998	138.473	0.00406318
											139.116	0.0720148	139.116	0.00380815
											139.759	0.0720085	139.759	0.00356869
											140.402	0.0719796	140.402	0.00334392
											141.044	0.0719289	141.044	0.00313303
											141.687	0.0718571	141.687	0.00293521
											142.33	0.0717647	142.33	0.00274971
											142.973	0.0716524	142.973	0.00257582
											143.616	0.0715207	143.616	0.00241284
											144.258	0.07137	144.258	0.00226013
											144.901	0.0712009	144.901	0.00211707
											145.544	0.0710138	145.544	0.00198307
											146.187	0.0708091	146.187	0.00185759
											146.829	0.0705873	146.829	0.00174009
											147.472	0.0703485	147.472	0.00163009
											148.115	0.0700933	148.115	0.00152712
											148.758	0.0698218	148.758	0.00143074
											149.401	0.0695345	149.401	0.00134054
											150.043	0.0692314	150.043	0.00125613
											150.686	0.0689129	150.686	0.00117714
											151.329	0.0685792	151.329	0.00110323
											151.972	0.0682305	151.972	0.00103407
											152.615	0.067867	152.615	0.000969356
											153.257	0.0674889	153.257	0.000908812
											153.9	0.0670963	153.9	0.000852164
											154.543	0.0666895	154.543	0.000799163
											155.186	0.0662685	155.186	0.000749572
											155.829	0.0658335	155.829	0.000703173
											156.471	0.0653846	156.471	0.000659757
											157.114	0.064922	157.114	0.000619132
											157.757	0.0644459	157.757	0.000581116
											158.4	0.0639563	158.4	0.00054554
											159.043	0.0634534	159.043	0.000512246
											159.685	0.0629373	159.685	0.000481083
											160.328	0.0624082	160.328	0.000451915
											160.971	0.0618662	160.971	0.000424611
											161.614	0.0613114	161.614	0.000399049
											162.256	0.0607441	162.256	0.000375116
											162.899	0.0601644	162.899	0.000352706
											163.542	0.0595724	163.542	0.000331719
											164.185	0.0589684	164.185	0.000312062
											164.828	0.0583525	164.828	0.00029365
											165.47	0.057725	165.47	0.000276401
											166.113	0.0570861	166.113	0.000260239
											166.756	0.056436	166.756	0.000245093
											167.399	0.055775	167.399	0.000230898
											168.042	0.0551033	168.042	0.000217591
											168.684	0.0544213	168.684	0.000205115
											169.327	0.0537292	169.327	0.000193417
											169.97	0.0530273	169.97	0.000182445
											170.613	0.052316	170.613	0.000172153
											171.256	0.0515957	171.256	0.000162497
											171.898	0.0508666	171.898	0.000153435
											172.541	0.0501293	172.541	0.00014493
											173.184	0.0493841	173.184	0.000136945
											173.827	0.0486314	173.827	0.000129448
											174.47	0.0478717	174.47	0.000122406
											175.112	0.0471054	175.112	0.000115791
											175.755	0.0463331	175.755	0.000109575
											176.398	0.0455552	176.398	0.000103734
											177.041	0.0447722	177.041	9.82418e-05
											177.683	0.0439847	177.683	9.30777e-05
											178.326	0.0431932	178.326	8.82205e-05
											178.969	0.0423982	178.969	8.36509e-05
											179.612	0.0416003	179.612	7.93505e-05
											180.255	0.0408002	180.255	7.53025e-05
											180.897	0.0399983	180.897	7.1491e-05
											181.54	0.0391953	181.54	6.7901e-05
											182.183	0.0383918	182.183	6.45188e-05
											182.826	0.0375884	182.826	6.13313e-05
											183.469	0.0367857	183.469	5.83265e-05
											184.111	0.0359843	184.111	5.54929e-05
											184.754	0.0351848	184.754	5.28199e-05
											185.397	0.0343878	185.397	5.02977e-05
											186.04	0.033594	186.04	4.79169e-05
											186.683	0.032804	186.683	4.56688e-05
											187.325	0.0320183	187.325	4.35454e-05
											187.968	0.0312375	187.968	4.15389e-05
											188.611	0.0304623	188.611	3.96424e-05
											189.254	0.0296931	189.254	3.7849e-05
											189.897	0.0289306	189.897	3.61526e-05
											190.539	0.0281752	190.539	3.45474e-05
											191.182	0.0274275	191.182	3.30278e-05
											191.825	0.026688	191.825	3.15887e-05
											192.468	0.0259572	192.468	3.02253e-05
											193.11	0.0252355	193.11	2.89332e-05
											193.753	0.0245234	193.753	2.77082e-05
											194.396	0.0238212	194.396	2.65462e-05
											195.039	0.0231295	195.039	2.54435e-05
											195.682	0.0224484	195.682	2.43968e-05
											196.324	0.0217784	196.324	2.34028e-05
											196.967	0.0211199	196.967	2.24584e-05
											197.61	0.0204729	197.61	2.15607e-05
											198.253	0.019838	198.253	2.07071e-05
											198.896	0.0192151	198.896	1.98951e-05
											199.538	0.0186047	199.538	1.91222e-05
											200.181	0.0180068	200.181	1.83864e-05
											200.824	0.0174216	200.824	1.76855e-05
											201.467	0.0168492	201.467	1.70175e-05
											202.11	0.0162898	202.11	1.63806e-05
											202.752	0.0157433	202.752	1.57732e-05
											203.395	0.0152099	203.395	1.51936e-05
											204.038	0.0146895	204.038	1.46403e-05
											204.681	0.0141823	204.681	1.41118e-05
											205.324	0.013688	205.324	1.36068e-05
											205.966	0.0132068	205.966	1.31241e-05
											206.609	0.0127385	206.609	1.26625e-05

## Sheet: Figure 2
Figure 2d							Figure 2e-f																									Figure 2g							Figure 2h
DeltaM Exp	t Exp	DeltaM Theory	t Theory	DeltaM Sim	t Sim		x_arrested2	y_arrested2	x_arrested4	y_arrested4	x_arrested5	y_arrested5	x_arrested6	y_arrested6	x_arrested7	y_arrested7	x_arrested8	y_arrested8	x_cycling1	y_cycling1	x_cycling3	y_cycling3	x_cycling4	y_cycling4	x_cycling8	y_cycling8	x_cycling9	y_cycling9	x_cycling10	y_cycling10		time_50 ± 9	area_50 ± 9	time_118 ± 6	area_118 ± 6	time_197 ± 31	area_197 ± 31		areas	Prob_50min	Prob_118min	Prob_197min
0.42567	8	0.010801	51.6957	0.69157	3.5833		1	1	1	1	1	1	1	1	1	1	1	1	1	1	1	1	1	1	1	1	1	1	1	1		78.08	0.799204	125	0.660067	220	0.79		0.0625	0.46332	0	0.0355556
0.377125	18	0.0129883	49.2694	0.60748	5.4167		1.39863	1.2409	1.36105	1.23866	1.15355	1.08551	1.31437	1.2456	1.25544	1.20439	1.40799	1.25594	0.928448	0.908181	0.999128	1.01217	0.972862	0.922638	0.900277	0.883473	0.842743	1.04352	0.815933	0.874888		115.9	0.60281	0	1	193.98	0.819731		0.1875	1.01931	0.172414	0.675556
0.597755	6.075	0.0151847	47.2164	0.62293	6.75		1.73556	1.41774	1.68588	1.4523	1.25219	1.1324	1.63719	1.4504					0.843198	0.871248	1.01129	0.996124	0.8976	0.897795	0.79537	0.973175	0.879423	1.14957	0.71385	0.957604		157.38	0.56412	138	0.906531				0.3125	2.50193	0.758621	0.426667
0.365184	6.075	0.0173898	45.4377	0.59574	4.8333		1.9829	1.53548	1.97665	1.61437	1.30628	1.18099	1.90636	1.58652					0.808908	0.857423	0.995255	0.987733	0.87343	0.935395	0.876127	1.03881	0.96879	1.18376	0.781341	1.01775		206.18	0.468908	0	1				0.4375	2.03861	1.17241	0.462222
0.20374	19.74	0.0196031	43.8684	0.59936	5.4167		2.14757	1.61775	2.19724	1.70818	1.36234	1.25896							0.796072	0.86764	0.986871	0.993734	0.91001	0.935149	0.935219	1.01588	0.997609	1.17163	0.83042	1.07309		0	1	115	0.813122				0.5625	1.38996	1.48276	0.604444
0.766034	3.325	0.0218244	42.4638	0.57164	5.9167		2.26264	1.6882	2.32492	1.78428	1.45227	1.37004							0.805558	0.906165	0.992867	0.976513	0.909771	0.943146	0.914573	1.05466	0.987379	1.06488	0.875571	1.18506		64.4	0.410396						0.6875	0.216216	1.58621	1.35111
0.6713	8.87	0.0240533	41.1932	0.72508	4.5		2.36118	1.75366	2.42849	1.89063	1.58041	1.5117							0.841326	0.905517	0.975661	0.943884	0.917551	0.993969	0.949482	1.07483	0.897417	0.983211	0.966927	1.19765		126.5	0.354236						0.8125	0.216216	0.862069	1.03111
0.54867	13.3	0.0262893	40.0333	0.48006	9.5833		2.45272	1.80475			1.74383	1.67984							0.840725	0.814394	0.943061	0.930994	0.966995	1.00756	0.967645	1.02891	0.828594	1.01241	0.977203	1.11782		186.3	0.192447						0.9375	0.0926641	0.827586	1.06667
0.515667	15.52	0.0284189	39.021	0.17813	20.75		2.52418	1.83131			1.93778	1.86305							0.756122	0.70034	0.930182	0.926373	0.980218	0.986356	0.926304	1.00825	0.853203	1.07363	0.912068	1.14964		248.4	0.167781						1.0625	0.030888	0.344828	0.924444
0.857956	4.43	0.0306603	38.0328	0.29841	12.667		2.56133	1.83524			2.14913	2.04387							0.650229	0.664742	0.925565	0.894164	0.959588	0.935142	0.907705	0.962368	0.904797	1.09868	0.938027	1.18041		0	1						1.1875	0	0.344828	0.568889
0.55361	6.65	0.0329079	37.1128	0.77223	3.9167						2.35772	2.19796							0.617178	0.709654	0.893384	0.887555	0.909764	0.860605	0.866397	0.924434	0.925906	1.0998	0.963132	1.05355		41.47	0.641697						1.3125	0	0.206897	0.426667
0.947234	2.21	0.0351616	36.2526	0.2224	12.167														0.658876	0.761701	0.886781	0.888547	0.83725	0.798547	0.832247	0.95723	0.926849	1.09946	0.859626	0.963335		88.66	0.358915						1.4375	0.030888	0.0689655	0.142222
0.491058	17.73	0.0374211	35.4451	0.07571	33.083														0.707199	0.772895	0.887772	0.84774	0.776876	0.781	0.861772	0.9418	0.926564	1.07342	0.786017	0.96879		0	1						1.5625	0	0.103448	0.106667
0.380347	11.108	0.039686	34.6843	0.37179	10.667														0.717593	0.741808	0.847	0.852554	0.759805	0.792396	0.847881	0.881634	0.904617	1.00436	0.790468	0.994247		54	0.806304						1.6875	0	0.0344828	0.177778
0.371104	15.05	0.041956	33.9654	0.73152	3.6667														0.68873	0.683878	0.85181	0.901071	0.770892	0.80449	0.793714	0.853752	0.846417	0.95891	0.81124	0.99626		98.9	0.639828						1.8125	0	0.0344828	0
0.51	1.43	0.0442309	33.283	0.49008	6.9167																0.900285	0.878395	0.782658	0.801757	0.768614	0.827811	0.808115	0.951306	0.812881	0.994111		162.15	0.483954
0.0776034	17.2	0.0465104	32.6354	0.28222	13.417																0.877629	0.845032	0.779999	0.802935	0.745259	0.840408	0.801707	0.93429	0.811128	0.994295		219.65	0.391117
0.745566	4.3	0.0487942	32.0182	0.43072	5.3333																0.844295	0.846454	0.781145	0.794923	0.7566	0.861095	0.787367	0.90874	0.811278	0.927214		0	1
0.604353	1.43	0.0510822	31.4285	0.43164	9.1667																0.845716	0.834949	0.77335	0.756596	0.775224	0.837788	0.765834	0.906393	0.756545	0.870992		30	0.754897
0.423975	1.43	0.053374	30.8656	0.061162	33.833																0.83422	0.809475	0.736064	0.722465	0.754241	0.799984	0.763856	0.927694	0.710671	0.830327		70	0.662255
0.380339	10.03	0.0556694	30.3252	0.64805	4.4167																0.808769	0.816371	0.702859	0.693346	0.720207	0.767181	0.781808	0.910383	0.677491	0.793348		100	0.621758
0.512847	1.43	0.0579683	29.8075	0.51343	12																0.815659	0.838245	0.67453	0.669717	0.690675	0.756494	0.767219	0.894301	0.647319	0.784277		154	0.527792
0.186785	11.46	0.0602703	29.3089	0.57807	4.25																0.837514	0.841919	0.651542	0.653208	0.681054	0.790137	0.753666	0.872951	0.639917	0.776788
0.947234	1.55	0.0625752	28.8305	0.7381	3.8333																0.841185	0.835006	0.635481	0.637557	0.711342	0.814884	0.735673	0.840638	0.633807	0.7806
0.515667	10.8447	0.0648829	28.3684	0.13957	17.167																0.834277	0.819753	0.620255	0.629877	0.733622	0.796346	0.708442	0.816691	0.636917	0.782311
0.247308	6.97315	0.0671932	27.9234	0.6497	6.25																		0.612783	0.616116	0.716932	0.768661	0.688261	0.805225	0.638314	0.760747
0.824733	3.05075	0.0695059	27.4928	0.75083	6.1667																		0.599396	0.61027	0.692007	0.727777	0.678598	0.822564	0.620718	0.736824
0.54867	3.08547	0.0718207	27.0773	0.61745	3.5833																		0.593709	0.600518	0.655201	0.692053	0.69321	0.827092	0.601199	0.746014
0.766034	2.32438	0.0741375	26.675	0.34519	11.083																		0.584221	0.578923	0.62304	0.685562	0.697026	0.801574	0.608698	0.743343
0.6713	6.2	0.0764562	26.2852	0.56061	7																		0.563212	0.560425	0.617196	0.722198	0.675521	0.785202	0.606518	0.715901
0.093672	29.4	0.0787765	25.9082	0.78205	1.6667																		0.545216	0.555683	0.650179	0.741652	0.661724	0.790762	0.584128	0.710929
0.334082	19.5948	0.0810984	25.5414	0.58805	6.5833																		0.540603	0.576707	0.667692	0.714021	0.666409	0.789892	0.580071	0.69698
0.0138241	39.2	0.0834216	25.1855	0.053173	27																		0.561057	0.578516	0.642817	0.699941	0.665676	0.774715	0.568689	0.682764
0.0300074	40.8276	0.085746	24.8408	0.061157	28.5																		0.562816	0.562117	0.630141	0.683573	0.652886	0.750225	0.55709	0.685773
0.0745933	32.6667	0.0880715	24.5041	0.12363	23.25																		0.546862	0.558284	0.615405	0.660018	0.632247	0.714983	0.559545	0.705861
0.13851	14.6961	0.0903979	24.1773	0.035714	44.083																		0.543134	0.538865	0.594199	0.666099	0.602547	0.702654	0.575936	0.681961
0.572445	4.34466	0.0927251	23.8601	0.35658	11.917																		0.524241	0.524867	0.599673	0.662072	0.592157	0.722403
0.064466	45.666	0.095053	23.5496	0.089701	11.667																		0.510624	0.574129			0.6088	0.735739
0.449594	10.8684	0.0973815	23.2474	0.56068	5.3333																						0.620039	0.725129
0.0163402	50.0106	0.0997104	22.9544	0.030995	37.167
		0.10176	22.7027	0.18694	15.75
		0.104086	22.4218	0.61736	4.5833
		0.106411	22.1482	0.20995	20.167
		0.108737	21.8812	0.043189	26.667
		0.111063	21.6194	0.37818	12
		0.113389	21.3633	0.64724	5.25
		0.115715	21.1138	0.019332	60.5
		0.11804	20.8698	0.54248	4.5
		0.120366	20.6298	0.69138	2.4167
		0.12269	20.3953	0.81933	2.9167
		0.125015	20.1661	0.35802	20.25
		0.127338	19.9423	0.18859	19.333
		0.129661	19.7214	0.6992	3.3333
		0.131984	19.5052	0.42278	15.083
		0.134305	19.2934	0.03962	28.417
		0.136626	19.0865	0.17925	27.833
		0.138946	18.8833	0.15436	9.5
		0.141265	18.6822	0.65411	4.5
		0.143583	18.4854	0.42173	7.5833
		0.1459	18.2931	0.50229	6.3333
		0.148216	18.1047	0.49755	4.75
		0.15053	17.9197	0.46429	7.6667
		0.152844	17.7366	0.5793	7.5833
		0.155156	17.5567	0.54828	7.8333
		0.157467	17.3801	0.75758	3.5
		0.159777	17.2075	0.75878	5.3333
		0.162085	17.0384	0.47603	5.5
		0.164392	16.871	0.70607	1.75
		0.166697	16.706	0.52335	5.9167
		0.169001	16.5433	0.6262	6.4167
		0.171304	16.3836	0.5424	4.8333
		0.173605	16.2272	0.58896	3.9167
		0.175904	16.0738	0.63082	5.5833
		0.178202	15.9221	0.69612	5.0833
		0.180498	15.7718	0.6729	6.75
		0.182792	15.6242	0.78247	2.3333
		0.185085	15.4786	0.63929	8.3333
		0.187377	15.3376	0.61644	6.9167
		0.189666	15.1972
		0.191954	15.0597
		0.19424	14.9235
		0.196524	14.7882
		0.198807	14.6547
		0.201088	14.5232
		0.203368	14.3939
		0.205645	14.2668
		0.207922	14.142
		0.210196	14.0197
		0.212469	13.8974
		0.214741	13.7763
		0.217012	13.6568
		0.219281	13.5389
		0.22155	13.4227
		0.223817	13.3084
		0.226083	13.196
		0.228348	13.0856
		0.230613	12.9768
		0.232876	12.8675
		0.235137	12.7595
		0.237397	12.6528
		0.239655	12.5476
		0.241911	12.4438
		0.244166	12.3417
		0.246418	12.2412
		0.248668	12.1425
		0.250916	12.0455
		0.253161	11.9489
		0.255405	11.8522
		0.257646	11.7567
		0.259886	11.6623
		0.262124	11.5691
		0.264359	11.4771
		0.266593	11.3865
		0.268825	11.2972
		0.271055	11.2094
		0.273283	11.123
		0.275509	11.038
		0.277733	10.9531
		0.279955	10.868
		0.282176	10.7838
		0.284395	10.7004
		0.286612	10.6181
		0.288827	10.5368
		0.291041	10.4565
		0.293251	10.3772
		0.295461	10.2992
		0.297669	10.2224
		0.299876	10.1468
		0.302081	10.0723
		0.304284	9.99905
		0.306485	9.92427
		0.308684	9.85021
		0.310882	9.77688
		0.313079	9.70431
		0.315273	9.63253
		0.317466	9.56158
		0.319657	9.49149
		0.321847	9.42231
		0.324035	9.35407
		0.326221	9.2868
		0.328406	9.2205
		0.330589	9.15521
		0.33277	9.09086
		0.33495	9.02743
		0.337129	8.96351
		0.339305	8.89916
		0.341481	8.83539
		0.343196	8.78579
		0.34537	8.72307
		0.347543	8.66098
		0.349714	8.59957
		0.351883	8.53886
		0.354052	8.47887
		0.356218	8.41963
		0.358384	8.36116
		0.360548	8.30349
		0.36271	8.2466
		0.364872	8.1905
		0.367032	8.13517
		0.36919	8.08058
		0.371348	8.02667
		0.373504	7.97226
		0.375659	7.91721
		0.377812	7.86263
		0.379964	7.80852
		0.382116	7.75491
		0.384265	7.7018
		0.386414	7.64923
		0.388562	7.59721
		0.390708	7.54577
		0.392853	7.49492
		0.394997	7.44467
		0.39714	7.39505
		0.399282	7.34606
		0.401423	7.2977
		0.403563	7.24995
		0.405701	7.20283
		0.407839	7.15627
		0.409976	7.11026
		0.412111	7.06476
		0.414246	7.01972
		0.41638	6.97398
		0.418512	6.92767
		0.420643	6.88178
		0.422774	6.83626
		0.424904	6.79112
		0.427033	6.7464
		0.429161	6.70209
		0.431289	6.65821
		0.433415	6.61479
		0.435541	6.57183
		0.437665	6.52934
		0.439789	6.48734
		0.441912	6.4458
		0.444034	6.40479
		0.446156	6.36427
		0.448277	6.32423
		0.450397	6.28466
		0.452516	6.24555
		0.454635	6.20687
		0.456753	6.16861
		0.45887	6.13072
		0.460986	6.09317
		0.463102	6.05593
		0.465217	6.01895
		0.467332	5.98144
		0.469446	5.94336
		0.471559	5.90557
		0.473672	5.86808
		0.475784	5.83086
		0.477895	5.79399
		0.480006	5.75745
		0.482116	5.72126
		0.484226	5.68542
		0.486335	5.64994
		0.488444	5.61483
		0.490552	5.5801
		0.49266	5.54575
		0.494767	5.51178
		0.496874	5.4782
		0.49898	5.44506
		0.501086	5.41223
		0.503191	5.37978
		0.505296	5.34767
		0.5074	5.31591
		0.509504	5.28463
		0.511608	5.2535
		0.513711	5.22269
		0.515814	5.19208
		0.517917	5.16174
		0.520019	5.1316
		0.52212	5.10165
		0.524221	5.07185
		0.526322	5.0422
		0.528422	5.01269
		0.530522	4.98268
		0.532622	4.95244
		0.534721	4.92244
		0.53682	4.89269
		0.538918	4.86318
		0.541017	4.83394
		0.543114	4.80496
		0.545212	4.77626
		0.547309	4.74784
		0.549406	4.7197
		0.551502	4.69186
		0.553599	4.66432
		0.555694	4.63707
		0.55779	4.61012
		0.559885	4.58352
		0.56198	4.55716
		0.564074	4.5311
		0.566168	4.50532
		0.568262	4.47982
		0.570355	4.45458
		0.572449	4.42961
		0.574541	4.40489
		0.576634	4.3804
		0.578726	4.35613
		0.580817	4.33207
		0.582909	4.3082
		0.584999	4.28451
		0.58709	4.26099
		0.58918	4.23761
		0.59127	4.21436
		0.593359	4.19122
		0.595448	4.16825
		0.597539	4.14523
		0.599627	4.12236
		0.601714	4.09954
		0.603802	4.07684
		0.605888	4.05411
		0.607975	4.03141
		0.61006	4.00875
		0.612145	3.98606
		0.61423	3.96351
		0.616314	3.94116
		0.618398	3.91903
		0.620481	3.89711
		0.622563	3.87541
		0.624645	3.85394
		0.626726	3.83269
		0.628807	3.81167
		0.630887	3.79089
		0.632966	3.77035
		0.635044	3.75003
		0.637122	3.72996
		0.639199	3.71011
		0.641275	3.6905
		0.64335	3.67112
		0.645425	3.65196
		0.647498	3.63303
		0.649571	3.61446
		0.651643	3.59595
		0.653714	3.57765
		0.655783	3.55954
		0.657852	3.54163
		0.65992	3.52389
		0.661986	3.50633
		0.664052	3.48894
		0.666116	3.4717
		0.668179	3.45462
		0.670241	3.43767
		0.672302	3.42085
		0.674361	3.40417
		0.676419	3.38758
		0.678475	3.37119
		0.68053	3.35482
		0.682584	3.33853
		0.68464	3.32225
		0.686691	3.30612
		0.688739	3.29005
		0.690786	3.27405
		0.692832	3.25811
		0.694875	3.24232
		0.696917	3.22649
		0.698956	3.2107
		0.700994	3.19496
		0.70303	3.17927
		0.705063	3.16362
		0.707095	3.14802
		0.709124	3.13246
		0.711151	3.11696
		0.713176	3.10151
		0.715198	3.08612
		0.717218	3.0708
		0.719235	3.05554
		0.72125	3.04036
		0.723262	3.02526
		0.725387	3.00946
		0.727393	2.99494
		0.729397	2.98127
		0.731398	2.9678
		0.733396	2.95453
		0.735391	2.94155
		0.737382	2.92869
		0.73937	2.91604
		0.741355	2.90359
		0.743336	2.89134
		0.745314	2.87929
		0.747288	2.86744
		0.749259	2.85579
		0.751225	2.84434
		0.753188	2.83307
		0.755147	2.822
		0.757101	2.81111
		0.759052	2.80041
		0.760998	2.78989
		0.76294	2.77954
		0.764877	2.76936
		0.76681	2.75936
		0.768738	2.74953
		0.770661	2.73986
		0.77258	2.73036
		0.774493	2.721
		0.776402	2.7118
		0.778305	2.7028
		0.780203	2.69388
		0.782095	2.68512
		0.783982	2.6765
		0.785863	2.66845
		0.787739	2.66012
		0.789608	2.65192
		0.791472	2.64384
		0.79333	2.6359
		0.795181	2.62808
		0.797026	2.62038
		0.798865	2.61281
		0.800697	2.60536
		0.802522	2.59803
		0.80434	2.59074
		0.806152	2.58366
		0.807957	2.5767
		0.809754	2.56986
		0.811544	2.56313
		0.813327	2.55652
		0.815102	2.55004
		0.816869	2.54369
		0.818629	2.53746
		0.82038	2.53129
		0.822124	2.52531
		0.823859	2.51947
		0.825586	2.51376
		0.827305	2.50819
		0.829015	2.50275
		0.830716	2.49746
		0.832409	2.49231
		0.834092	2.48731
		0.835767	2.48247
		0.837432	2.47778
		0.839088	2.47317
		0.840734	2.46882
		0.842371	2.46463
		0.843998	2.46063
		0.845616	2.4568
		0.847223	2.4532
		0.84882	2.44975
		0.850407	2.44651
		0.851984	2.44346
		0.85355	2.44063
		0.855106	2.43785
		0.856651	2.43545
		0.858185	2.43329
		0.859708	2.43137
		0.86122	2.42968
		0.862721	2.42825

## Sheet: Figure 3
Figure 3a								Figure 3c				Figure 3e							Figure 3g
condition	x_center_tau	y_center_alphaPrime_minus_tau	xerr_minus	xerr_plus	yerr_minus	yerr_plus		xerr	yerr_minus	yerr_plus		series	x	y	xerr	yerr_minus	yerr_plus		series	x	y	xerr	yerr_minus	yerr_plus
AurkA-Ran bead asters	4.52487	0.432208	0.443309	0.443309	0.302454	0.482407		1.49173	0.0155047	0.0155047		Experimental rho1	17.4	0.00351909	4.31431	4.56015e-05	4.56015e-05		Experimental rho1	12.526	0.0668163	0.423281	0.00552243	0.00552243
Sperm nuclei asters	4.00144	0.0623516	0.508186	0.508186	0.0526796	0.0920078		1.32534	0.0111266	0.0111266		Experimental rho1	26.5429	0.00329822	3.23866	0.000612001	0.000612001		Experimental rho1	19.4279	0.0573413	0.683761	0.00763288	0.00763288
Drosophila centrosome asters	4.65527	-0.0665663	0.349906	0.349906	0.176366	0.0605303		1.27635	0.00935845	0.00935845		Experimental rho1	35.6857	0.00391949	4.30815	0.000588651	0.000588651		Experimental rho1	26.3299	0.0444158	0.590237	0.00869086	0.00869086
HeLa centrosome asters	4.17674	-0.241614	0.236012	0.236012	0.212548	0.233342		1.80827	0.00854438	0.00854438		Experimental rho1	44.8286	0.00462434	4.62577	0.000637092	0.000637092		Experimental rho1	33.2319	0.0462561	1.00794	0.00371433	0.00371433
MCAK sperm nuclei asters	4.02101	-0.291961	0.118612	0.118612	0.307814	0.253289		1.72885	0.0105311	0.0105311		Experimental rho1	53.9714	0.00482603	4.24836	0.000581394	0.000581394		Experimental rho1	40.1338	0.0295898	1.01415	0.00290064	0.00290064
AurkA bead asters	4.39459	-0.677361	0.606833	0.606833	0.853011	0.567633		1.49999	0.0051856	0.0051856		Experimental rho1	63.1143	0.00574443	4.00058	0.00078983	0.00078983		Experimental rho1	47.0358	0.0299262	1.19324	0.00482695	0.00482695
								1.4291	0.00636106	0.00636106		Experimental rho1	72.2571	0.00696897	4.8029	0.000635022	0.000635022		Experimental rho1	53.9377	0.0201497	0.727668	0.0018838	0.0018838
								1.26468	0.00149838	0.00149838		Experimental rho1	81.4	0.00748254	5.17037	0.00082171	0.00082171		Experimental rho1	60.8397	0.00842282	0.471405	0.000594494	0.000594494
								1.7121	0.002835	0.002835		Experimental rho1	90.5429	0.0082173	4.75037	0.000387961	0.000387961		Experimental rho1	67.7417	0.011315	0.929873	0.00217571	0.00217571
								1.75077	0.00420166	0.00420166		Experimental rho1	99.6857	0.00948832	4.43898	0.000622012	0.000622012		Experimental rho1	74.6436	0.00502627	0.798903	0.000613119	0.000613119
								1.67377	0.00365097	0.00365097		Experimental rho1	108.829	0.00992967	4.2601	0.000570941	0.000570941		Experimental rho1	81.5456	0.00807394	1.24722	0.0037004	0.0037004
								1.63548	0.00432265	0.00432265		Experimental rho1	117.971	0.0106526	4.86251	0.000473101	0.000473101		Experimental rho1	88.4475	0.0048708	0.839689	0.00136493	0.00136493
								1.35953	0.00362086	0.00362086		Experimental rho1	127.114	0.0106178	5.23357	0.000672358	0.000672358		Experimental rho1	95.3495	0.00291103	0.68952	0.000816545	0.000816545
								1.61149	0.00561714	0.00561714		Experimental rho1	136.257	0.0109278	5.14449	0.00110388	0.00110388		Experimental rho1	102.251	4e-09	1.62672	0.00136246	0.00136246
								1.49173	0.00561714	0.00561714		Experimental rho1	145.4	0.0108854	4.60703	0.00124858	0.00124858		Experimental rho2	12.526	4e-09	0.423281	0.00136246	0.00136246
								1.32534	0.00362086	0.00362086		Experimental rho1	154.543	0.0100736	4.15801	0.00159838	0.00159838		Experimental rho2	19.4279	0.00291103	0.683761	0.000816545	0.000816545
								1.27635	0.00432265	0.00432265		Experimental rho1	163.686	0.00952215	3.82866	0.00219427	0.00219427		Experimental rho2	26.3299	0.0048708	0.590237	0.00136493	0.00136493
								1.80827	0.00365097	0.00365097		Experimental rho1	172.829	0.0082638	3.65151	0.0026628	0.0026628		Experimental rho2	33.2319	0.00807394	1.00794	0.0037004	0.0037004
								1.72885	0.00420166	0.00420166		Experimental rho1	181.971	0.00665575	4.10212	0.00245326	0.00245326		Experimental rho2	40.1338	0.00502627	1.01415	0.000613119	0.000613119
								1.49999	0.002835	0.002835		Experimental rho1	191.114	0.00486237	3.98565	0.00296282	0.00296282		Experimental rho2	47.0358	0.011315	1.19324	0.00217571	0.00217571
								1.4291	0.00149838	0.00149838		Experimental rho1	200.257	0.00329332	4.47116	0.00178834	0.00178834		Experimental rho2	53.9377	0.00842282	0.727668	0.000594494	0.000594494
								1.26468	0.00636106	0.00636106		Experimental rho1	209.4	0.00137281	4.41464	0.000929897	0.000929897		Experimental rho2	60.8397	0.0201497	0.471405	0.0018838	0.0018838
								1.7121	0.0051856	0.0051856		Experimental rho1	218.543	0.000431476	3.97295	0.000308075	0.000308075		Experimental rho2	67.7417	0.0299262	0.929873	0.00482695	0.00482695
								1.75077	0.0105311	0.0105311		Experimental rho1	227.686	0.000407803	4.47156	0.000161142	0.000161142		Experimental rho2	74.6436	0.0295898	0.798903	0.00290064	0.00290064
								1.67377	0.00854438	0.00854438		Experimental rho1	236.829	0.000540799	4.30091	0.000347918	0.000347918		Experimental rho2	81.5456	0.0462561	1.24722	0.00371433	0.00371433
								1.63548	0.00935845	0.00935845		Experimental rho1	245.971	0.000250156	3.68301	0.000307844	0.000307844		Experimental rho2	88.4475	0.0444158	0.839689	0.00869086	0.00869086
								1.35953	0.0111266	0.0111266		Experimental rho1	255.114	0.000268386	3.24044	0.000310253	0.000310253		Experimental rho2	95.3495	0.0573413	0.68952	0.00763288	0.00763288
								1.61149	0.0155047	0.0155047		Experimental rho1	264.257	0.000169263	3.05675	0.000117127	0.000117127		Experimental rho2	102.251	0.0668163	1.62672	0.00552243	0.00552243
												Experimental rho1	273.4	2.79052e-05	2.9624	0.000145018	0.000145018		Prediction rho1		3.73165e-05
												Experimental rho1	282.543	0.000397145	4.27258	0.000148516	0.000148516		Prediction rho1		4.38505e-05
												Experimental rho1	291.686	0.000162233	4.391	0.000185428	0.000185428		Prediction rho1		5.14851e-05
												Experimental rho1	300.829	0.000327518	3.93243	0.000205503	0.000205503		Prediction rho1		6.04004e-05
												Experimental rho1	309.971	0.000183375	3.49799	0.000279451	0.000279451		Prediction rho1		7.08049e-05
												Experimental rho1	319.114	1.01273e-05	3.06042	0.000397235	0.000397235		Prediction rho1		8.29402e-05
												Experimental rho1	328.257	4.70435e-10	2.96181	0.000449115	0.000449115		Prediction rho1		9.70865e-05
												Experimental rho2	17.4	4.70435e-10	4.31431	0.000449115	0.000449115		Prediction rho1		0.000113568
												Experimental rho2	26.5429	1.01273e-05	3.23866	0.000397235	0.000397235		Prediction rho1		0.000132758
												Experimental rho2	35.6857	0.000183375	4.30815	0.000279451	0.000279451		Prediction rho1		0.000155092
												Experimental rho2	44.8286	0.000327518	4.62577	0.000205503	0.000205503		Prediction rho1		0.00018107
												Experimental rho2	53.9714	0.000162233	4.24836	0.000185428	0.000185428		Prediction rho1		0.000211269
												Experimental rho2	63.1143	0.000397145	4.00058	0.000148516	0.000148516		Prediction rho1		0.000246355
												Experimental rho2	72.2571	2.79052e-05	4.8029	0.000145018	0.000145018		Prediction rho1		0.000287097
												Experimental rho2	81.4	0.000169263	5.17037	0.000117127	0.000117127		Prediction rho1		0.000334376
												Experimental rho2	90.5429	0.000268386	4.75037	0.000310253	0.000310253		Prediction rho1		0.000389207
												Experimental rho2	99.6857	0.000250156	4.43898	0.000307844	0.000307844		Prediction rho1		0.000452755
												Experimental rho2	108.829	0.000540799	4.2601	0.000347918	0.000347918		Prediction rho1		0.000526351
												Experimental rho2	117.971	0.000407803	4.86251	0.000161142	0.000161142		Prediction rho1		0.000611518
												Experimental rho2	127.114	0.000431476	5.23357	0.000308075	0.000308075		Prediction rho1		0.000709994
												Experimental rho2	136.257	0.00137281	5.14449	0.000929897	0.000929897		Prediction rho1		0.000823752
												Experimental rho2	145.4	0.00329332	4.60703	0.00178834	0.00178834		Prediction rho1		0.000955031
												Experimental rho2	154.543	0.00486237	4.15801	0.00296282	0.00296282		Prediction rho1		0.00110636
												Experimental rho2	163.686	0.00665575	3.82866	0.00245326	0.00245326		Prediction rho1		0.00128057
												Experimental rho2	172.829	0.0082638	3.65151	0.0026628	0.0026628		Prediction rho1		0.00148085
												Experimental rho2	181.971	0.00952215	4.10212	0.00219427	0.00219427		Prediction rho1		0.00171073
												Experimental rho2	191.114	0.0100736	3.98565	0.00159838	0.00159838		Prediction rho1		0.00197411
												Experimental rho2	200.257	0.0108854	4.47116	0.00124858	0.00124858		Prediction rho1		0.00227525
												Experimental rho2	209.4	0.0109278	4.41464	0.00110388	0.00110388		Prediction rho1		0.00261877
												Experimental rho2	218.543	0.0106178	3.97295	0.000672358	0.000672358		Prediction rho1		0.00300961
												Experimental rho2	227.686	0.0106526	4.47156	0.000473101	0.000473101		Prediction rho1		0.00345297
												Experimental rho2	236.829	0.00992967	4.30091	0.000570941	0.000570941		Prediction rho1		0.00395422
												Experimental rho2	245.971	0.00948832	3.68301	0.000622012	0.000622012		Prediction rho1		0.00451878
												Experimental rho2	255.114	0.0082173	3.24044	0.000387961	0.000387961		Prediction rho1		0.00515191
												Experimental rho2	264.257	0.00748254	3.05675	0.00082171	0.00082171		Prediction rho1		0.00585857
												Experimental rho2	273.4	0.00696897	2.9624	0.000635022	0.000635022		Prediction rho1		0.00664306
												Experimental rho2	282.543	0.00574443	4.27258	0.00078983	0.00078983		Prediction rho1		0.0075088
												Experimental rho2	291.686	0.00482603	4.391	0.000581394	0.000581394		Prediction rho1		0.00845793
												Experimental rho2	300.829	0.00462434	3.93243	0.000637092	0.000637092		Prediction rho1		0.00949099
												Experimental rho2	309.971	0.00391949	3.49799	0.000588651	0.000588651		Prediction rho1		0.0106066
												Experimental rho2	319.114	0.00329822	3.06042	0.000612001	0.000612001		Prediction rho1		0.0118012
												Experimental rho2	328.257	0.00351909	2.96181	4.56015e-05	4.56015e-05		Prediction rho1		0.013069
												Theory rho1	20.54	0.00266972					Prediction rho1		0.0144015
												Theory rho1	22.11	0.00275846					Prediction rho1		0.0157882
												Theory rho1	23.6799	0.00284956					Prediction rho1		0.0172167
												Theory rho1	25.2499	0.00294305					Prediction rho1		0.0186732
												Theory rho1	26.8199	0.00303895					Prediction rho1		0.0201428
												Theory rho1	28.3899	0.00313726					Prediction rho1		0.0216109
												Theory rho1	29.9599	0.00323801					Prediction rho1		0.0230632
												Theory rho1	31.5299	0.00334122					Prediction rho1		0.0244869
												Theory rho1	33.0998	0.00344687					Prediction rho1		0.0258709
												Theory rho1	34.6698	0.00355499					Prediction rho1		0.0272062
												Theory rho1	36.2398	0.00366558					Prediction rho1		0.0284861
												Theory rho1	37.8098	0.00377862					Prediction rho1		0.0297065
												Theory rho1	39.3798	0.00389412					Prediction rho1		0.0308652
												Theory rho1	40.4264	0.00397247					Prediction rho1		0.0319623
												Theory rho1	41.4731	0.00405191					Prediction rho1		0.0329992
												Theory rho1	42.5198	0.00413242					Prediction rho1		0.033979
												Theory rho1	43.5664	0.00421399					Prediction rho1		0.0349056
												Theory rho1	44.6131	0.00429663					Prediction rho1		0.0357837
												Theory rho1	45.6597	0.00438032					Prediction rho1		0.0366185
												Theory rho1	46.7064	0.00446505					Prediction rho1		0.0374153
												Theory rho1	47.753	0.00455081					Prediction rho1		0.0381798
												Theory rho1	48.7997	0.00463759					Prediction rho1		0.0389172
												Theory rho1	49.8464	0.00472537					Prediction rho1		0.0396329
												Theory rho1	50.893	0.00481415					Prediction rho1		0.040332
												Theory rho1	51.9397	0.00490391					Prediction rho1		0.0410191
												Theory rho1	52.9863	0.00499462					Prediction rho1		0.0416989
												Theory rho1	54.033	0.00508628					Prediction rho1		0.0423758
												Theory rho1	55.0796	0.00517886					Prediction rho1		0.0430536
												Theory rho1	56.1263	0.00527234					Prediction rho1		0.0437364
												Theory rho1	57.1729	0.0053667					Prediction rho1		0.0444277
												Theory rho1	58.2196	0.00546192					Prediction rho1		0.045131
												Theory rho1	59.2663	0.00555797					Prediction rho1		0.0458497
												Theory rho1	60.3129	0.00565483					Prediction rho1		0.046587
												Theory rho1	61.3596	0.00575247					Prediction rho1		0.0473462
												Theory rho1	62.4062	0.00585086					Prediction rho1		0.0481305
												Theory rho1	63.4529	0.00594998					Prediction rho1		0.048943
												Theory rho1	64.4995	0.00604978					Prediction rho1		0.0497869
												Theory rho1	65.5462	0.00615025					Prediction rho1		0.0506656
												Theory rho1	66.5929	0.00625134					Prediction rho1		0.0515826
												Theory rho1	67.6395	0.00635301					Prediction rho1		0.0525414
												Theory rho1	68.6862	0.00645524					Prediction rho1		0.0535459
												Theory rho1	69.7328	0.00655799					Prediction rho1		0.0546
												Theory rho1	70.7795	0.0066612					Prediction rho1		0.055708
												Theory rho1	71.8261	0.00676485					Prediction rho1		0.0568748
												Theory rho1	72.8728	0.00686889					Prediction rho1		0.0581052
												Theory rho1	73.9195	0.00697327					Prediction rho1		0.0594049
												Theory rho1	74.9661	0.00707795					Prediction rho1		0.0607797
												Theory rho1	76.0128	0.00718288					Prediction rho1		0.0622365
												Theory rho1	77.0594	0.00728801					Prediction rho2		0.0622365
												Theory rho1	78.1061	0.0073933					Prediction rho2		0.0607797
												Theory rho1	79.1527	0.00749868					Prediction rho2		0.0594049
												Theory rho1	80.1994	0.00760411					Prediction rho2		0.0581052
												Theory rho1	81.2461	0.00770954					Prediction rho2		0.0568748
												Theory rho1	82.2927	0.00781489					Prediction rho2		0.055708
												Theory rho1	83.3394	0.00792012					Prediction rho2		0.0546
												Theory rho1	84.386	0.00802517					Prediction rho2		0.0535459
												Theory rho1	85.4327	0.00812997					Prediction rho2		0.0525414
												Theory rho1	86.4793	0.00823447					Prediction rho2		0.0515826
												Theory rho1	87.526	0.00833859					Prediction rho2		0.0506656
												Theory rho1	88.5726	0.00844227					Prediction rho2		0.0497869
												Theory rho1	89.6193	0.00854544					Prediction rho2		0.048943
												Theory rho1	90.666	0.00864804					Prediction rho2		0.0481305
												Theory rho1	91.7126	0.00874999					Prediction rho2		0.0473462
												Theory rho1	92.7593	0.00885121					Prediction rho2		0.046587
												Theory rho1	93.8059	0.00895164					Prediction rho2		0.0458497
												Theory rho1	94.8526	0.0090512					Prediction rho2		0.045131
												Theory rho1	95.8992	0.0091498					Prediction rho2		0.0444277
												Theory rho1	96.9459	0.00924738					Prediction rho2		0.0437364
												Theory rho1	97.9926	0.00934384					Prediction rho2		0.0430536
												Theory rho1	99.0392	0.00943911					Prediction rho2		0.0423758
												Theory rho1	100.086	0.00953309					Prediction rho2		0.0416989
												Theory rho1	101.133	0.00962571					Prediction rho2		0.0410191
												Theory rho1	102.179	0.00971687					Prediction rho2		0.040332
												Theory rho1	103.226	0.00980647					Prediction rho2		0.0396329
												Theory rho1	104.272	0.00989444					Prediction rho2		0.0389172
												Theory rho1	105.319	0.00998067					Prediction rho2		0.0381798
												Theory rho1	106.366	0.0100651					Prediction rho2		0.0374153
												Theory rho1	107.412	0.0101475					Prediction rho2		0.0366185
												Theory rho1	108.459	0.010228					Prediction rho2		0.0357837
												Theory rho1	109.506	0.0103063					Prediction rho2		0.0349056
												Theory rho1	110.552	0.0103823					Prediction rho2		0.033979
												Theory rho1	111.599	0.010456					Prediction rho2		0.0329992
												Theory rho1	112.646	0.0105273					Prediction rho2		0.0319623
												Theory rho1	113.692	0.010596					Prediction rho2		0.0308652
												Theory rho1	114.739	0.010662					Prediction rho2		0.0297065
												Theory rho1	115.786	0.0107252					Prediction rho2		0.0284861
												Theory rho1	116.832	0.0107855					Prediction rho2		0.0272062
												Theory rho1	117.879	0.0108428					Prediction rho2		0.0258709
												Theory rho1	118.926	0.0108969					Prediction rho2		0.0244869
												Theory rho1	119.972	0.0109478					Prediction rho2		0.0230632
												Theory rho1	121.019	0.0109953					Prediction rho2		0.0216109
												Theory rho1	122.066	0.0110393					Prediction rho2		0.0201428
												Theory rho1	123.112	0.0110796					Prediction rho2		0.0186732
												Theory rho1	124.159	0.0111162					Prediction rho2		0.0172167
												Theory rho1	125.206	0.0111489					Prediction rho2		0.0157882
												Theory rho1	126.252	0.0111776					Prediction rho2		0.0144015
												Theory rho1	127.299	0.0112022					Prediction rho2		0.013069
												Theory rho1	128.346	0.0112225					Prediction rho2		0.0118012
												Theory rho1	129.392	0.0112384					Prediction rho2		0.0106066
												Theory rho1	130.439	0.0112498					Prediction rho2		0.00949099
												Theory rho1	131.486	0.0112565					Prediction rho2		0.00845793
												Theory rho1	132.532	0.0112585					Prediction rho2		0.0075088
												Theory rho1	133.579	0.0112557					Prediction rho2		0.00664306
												Theory rho1	134.626	0.0112478					Prediction rho2		0.00585857
												Theory rho1	135.672	0.0112349					Prediction rho2		0.00515191
												Theory rho1	136.719	0.0112167					Prediction rho2		0.00451878
												Theory rho1	137.766	0.0111933					Prediction rho2		0.00395422
												Theory rho1	138.812	0.0111644					Prediction rho2		0.00345297
												Theory rho1	139.859	0.01113					Prediction rho2		0.00300961
												Theory rho1	140.905	0.0110901					Prediction rho2		0.00261877
												Theory rho1	141.952	0.0110445					Prediction rho2		0.00227525
												Theory rho1	142.999	0.0109933					Prediction rho2		0.00197411
												Theory rho1	144.045	0.0109362					Prediction rho2		0.00171073
												Theory rho1	145.092	0.0108733					Prediction rho2		0.00148085
												Theory rho1	146.139	0.0108046					Prediction rho2		0.00128057
												Theory rho1	147.185	0.01073					Prediction rho2		0.00110636
												Theory rho1	148.232	0.0106496					Prediction rho2		0.000955031
												Theory rho1	149.279	0.0105632					Prediction rho2		0.000823752
												Theory rho1	150.325	0.0104711					Prediction rho2		0.000709994
												Theory rho1	151.372	0.0103731					Prediction rho2		0.000611518
												Theory rho1	152.419	0.0102693					Prediction rho2		0.000526351
												Theory rho1	153.465	0.0101599					Prediction rho2		0.000452755
												Theory rho1	154.512	0.0100449					Prediction rho2		0.000389207
												Theory rho1	155.559	0.00992431					Prediction rho2		0.000334376
												Theory rho1	156.605	0.00979839					Prediction rho2		0.000287097
												Theory rho1	157.652	0.00966724					Prediction rho2		0.000246355
												Theory rho1	158.699	0.009531					Prediction rho2		0.000211269
												Theory rho1	159.745	0.00938986					Prediction rho2		0.00018107
												Theory rho1	160.792	0.00924401					Prediction rho2		0.000155092
												Theory rho1	161.839	0.00909366					Prediction rho2		0.000132758
												Theory rho1	162.885	0.00893904					Prediction rho2		0.000113568
												Theory rho1	163.932	0.00878039					Prediction rho2		9.70865e-05
												Theory rho1	164.979	0.00861798					Prediction rho2		8.29402e-05
												Theory rho1	166.025	0.00845206					Prediction rho2		7.08049e-05
												Theory rho1	167.072	0.00828294					Prediction rho2		6.04004e-05
												Theory rho1	168.119	0.0081109					Prediction rho2		5.14851e-05
												Theory rho1	169.165	0.00793625					Prediction rho2		4.38505e-05
												Theory rho1	170.212	0.00775931					Prediction rho2		3.73165e-05
												Theory rho1	171.259	0.0075804					Bootstrapped rho1	12.526	0.0668444
												Theory rho1	172.305	0.00739984					Bootstrapped rho1	13.4323	0.0654571
												Theory rho1	173.352	0.00721797					Bootstrapped rho1	14.3386	0.0640947
												Theory rho1	174.398	0.00703512					Bootstrapped rho1	15.2449	0.0627565
												Theory rho1	175.445	0.00685162					Bootstrapped rho1	16.1513	0.061442
												Theory rho1	176.492	0.0066678					Bootstrapped rho1	17.0576	0.0601503
												Theory rho1	177.538	0.00648398					Bootstrapped rho1	17.5107	0.0595128
												Theory rho1	178.585	0.00630049					Bootstrapped rho1	17.9639	0.0588808
												Theory rho1	179.632	0.00611763					Bootstrapped rho1	18.417	0.0582542
												Theory rho1	180.678	0.00593571					Bootstrapped rho1	18.8702	0.057633
												Theory rho1	181.725	0.00575502					Bootstrapped rho1	19.3234	0.0570169
												Theory rho1	182.772	0.00557584					Bootstrapped rho1	19.7765	0.056406
												Theory rho1	183.818	0.00539845					Bootstrapped rho1	20.2297	0.0558002
												Theory rho1	184.865	0.00522308					Bootstrapped rho1	20.6828	0.0551994
												Theory rho1	185.912	0.00504999					Bootstrapped rho1	21.136	0.0546035
												Theory rho1	186.958	0.00487939					Bootstrapped rho1	21.5892	0.0540124
												Theory rho1	188.005	0.00471149					Bootstrapped rho1	22.0423	0.0534261
												Theory rho1	189.052	0.00454649					Bootstrapped rho1	22.4955	0.0528444
												Theory rho1	190.098	0.00438454					Bootstrapped rho1	22.9486	0.0522673
												Theory rho1	191.145	0.00422582					Bootstrapped rho1	23.4018	0.0516948
												Theory rho1	192.192	0.00407046					Bootstrapped rho1	23.855	0.0511267
												Theory rho1	193.238	0.00391857					Bootstrapped rho1	24.3081	0.0505629
												Theory rho1	194.285	0.00377027					Bootstrapped rho1	24.7613	0.0500034
												Theory rho1	195.332	0.00362564					Bootstrapped rho1	25.2144	0.0494481
												Theory rho1	196.378	0.00348476					Bootstrapped rho1	25.6676	0.0488969
												Theory rho1	197.425	0.00334768					Bootstrapped rho1	26.1208	0.0483498
												Theory rho1	198.472	0.00321444					Bootstrapped rho1	26.5739	0.0478066
												Theory rho1	199.518	0.00308507					Bootstrapped rho1	27.0271	0.0472674
												Theory rho1	200.565	0.00295958					Bootstrapped rho1	27.4802	0.0467319
												Theory rho1	201.612	0.00283799					Bootstrapped rho1	27.9334	0.0462002
												Theory rho1	202.658	0.00272027					Bootstrapped rho1	28.3865	0.0456722
												Theory rho1	203.705	0.00260641					Bootstrapped rho1	28.8397	0.0451477
												Theory rho1	204.752	0.00249638					Bootstrapped rho1	29.2929	0.0446268
												Theory rho1	205.798	0.00239013					Bootstrapped rho1	29.746	0.0441093
												Theory rho1	206.845	0.00228763					Bootstrapped rho1	30.1992	0.0435951
												Theory rho1	207.891	0.00218881					Bootstrapped rho1	30.6523	0.0430843
												Theory rho1	208.938	0.00209361					Bootstrapped rho1	31.1055	0.0425767
												Theory rho1	209.985	0.00200197					Bootstrapped rho1	31.5587	0.0420723
												Theory rho1	211.031	0.00191382					Bootstrapped rho1	32.0118	0.041571
												Theory rho1	212.078	0.00182906					Bootstrapped rho1	32.465	0.0410726
												Theory rho1	213.125	0.00174763					Bootstrapped rho1	32.9181	0.0405773
												Theory rho1	214.171	0.00166945					Bootstrapped rho1	33.3713	0.0400848
												Theory rho1	215.218	0.00159441					Bootstrapped rho1	33.8245	0.0395952
												Theory rho1	216.265	0.00152244					Bootstrapped rho1	34.2776	0.0391083
												Theory rho1	217.311	0.00145345					Bootstrapped rho1	34.7308	0.0386242
												Theory rho1	218.358	0.00138734					Bootstrapped rho1	35.1839	0.0381427
												Theory rho1	219.405	0.00132402					Bootstrapped rho1	35.6371	0.0376638
												Theory rho1	220.451	0.00126341					Bootstrapped rho1	36.0903	0.0371874
												Theory rho1	221.498	0.00120541					Bootstrapped rho1	36.5434	0.0367135
												Theory rho1	222.545	0.00114992					Bootstrapped rho1	36.9966	0.036242
												Theory rho1	223.591	0.00109686					Bootstrapped rho1	37.4497	0.035773
												Theory rho1	224.638	0.00104615					Bootstrapped rho1	37.9029	0.0353062
												Theory rho1	225.685	0.00099769					Bootstrapped rho1	38.356	0.0348418
												Theory rho1	226.731	0.000951397					Bootstrapped rho1	38.8092	0.0343796
												Theory rho1	227.778	0.000907188					Bootstrapped rho1	39.2624	0.0339196
												Theory rho1	228.825	0.00086498					Bootstrapped rho1	39.7155	0.0334618
												Theory rho1	229.871	0.000824694					Bootstrapped rho1	40.1687	0.0330061
												Theory rho1	230.918	0.000786249					Bootstrapped rho1	40.6218	0.0325525
												Theory rho1	231.965	0.000749572					Bootstrapped rho1	41.075	0.032101
												Theory rho1	233.011	0.000714587					Bootstrapped rho1	41.5282	0.0316516
												Theory rho1	234.058	0.000681222					Bootstrapped rho1	41.9813	0.0312043
												Theory rho1	235.105	0.000649409					Bootstrapped rho1	42.4345	0.0307589
												Theory rho1	236.151	0.00061908					Bootstrapped rho1	42.8876	0.0303156
												Theory rho1	237.198	0.00059017					Bootstrapped rho1	43.3408	0.0298742
												Theory rho1	238.245	0.000562616					Bootstrapped rho1	43.794	0.0294349
												Theory rho1	239.291	0.000536358					Bootstrapped rho1	44.2471	0.0289975
												Theory rho1	240.338	0.000511338					Bootstrapped rho1	44.7003	0.0285622
												Theory rho1	241.385	0.0004875					Bootstrapped rho1	45.1534	0.0281289
												Theory rho1	242.431	0.000464789					Bootstrapped rho1	45.6066	0.0276975
												Theory rho1	243.478	0.000443155					Bootstrapped rho1	46.0598	0.0272682
												Theory rho1	244.524	0.000422547					Bootstrapped rho1	46.5129	0.026841
												Theory rho1	245.571	0.000402919					Bootstrapped rho1	46.9661	0.0264158
												Theory rho1	246.618	0.000384223					Bootstrapped rho1	47.4192	0.0259928
												Theory rho1	247.664	0.000366418					Bootstrapped rho1	47.8724	0.0255719
												Theory rho1	248.711	0.00034946					Bootstrapped rho1	48.3255	0.0251531
												Theory rho1	249.758	0.00033331					Bootstrapped rho1	48.7787	0.0247366
												Theory rho1	250.804	0.00031793					Bootstrapped rho1	49.2319	0.0243223
												Theory rho1	251.851	0.000303282					Bootstrapped rho1	49.685	0.0239103
												Theory rho1	252.898	0.000289333					Bootstrapped rho1	50.1382	0.0235007
												Theory rho1	253.944	0.000276048					Bootstrapped rho1	50.5913	0.0230935
												Theory rho1	254.991	0.000263396					Bootstrapped rho1	51.0445	0.0226888
												Theory rho1	256.038	0.000251346					Bootstrapped rho1	51.4977	0.0222866
												Theory rho1	257.084	0.000239869					Bootstrapped rho1	51.9508	0.021887
												Theory rho1	258.131	0.000228939					Bootstrapped rho1	52.404	0.0214901
												Theory rho1	259.178	0.000218527					Bootstrapped rho1	52.8571	0.0210959
												Theory rho1	260.224	0.00020861					Bootstrapped rho1	53.3103	0.0207046
												Theory rho1	261.271	0.000199163					Bootstrapped rho1	53.7635	0.0203162
												Theory rho1	262.318	0.000190164					Bootstrapped rho1	54.2166	0.0199307
												Theory rho1	263.364	0.000181591					Bootstrapped rho1	55.1229	0.019169
												Theory rho1	264.411	0.000173422					Bootstrapped rho1	56.0293	0.0184203
												Theory rho1	265.458	0.000165639					Bootstrapped rho1	56.4824	0.018051
												Theory rho1	266.504	0.000158223					Bootstrapped rho1	56.9356	0.0176852
												Theory rho1	267.551	0.000151156					Bootstrapped rho1	57.3887	0.0173229
												Theory rho1	268.598	0.00014442					Bootstrapped rho1	57.8419	0.0169643
												Theory rho1	269.644	0.000138001					Bootstrapped rho1	58.295	0.0166094
												Theory rho1	270.691	0.000131881					Bootstrapped rho1	58.7482	0.0162583
												Theory rho1	271.738	0.000126048					Bootstrapped rho1	59.2014	0.0159112
												Theory rho1	272.784	0.000120487					Bootstrapped rho1	59.6545	0.015568
												Theory rho1	273.831	0.000115184					Bootstrapped rho1	60.1077	0.0152288
												Theory rho1	274.878	0.000110128					Bootstrapped rho1	60.5608	0.0148938
												Theory rho1	275.924	0.000105307					Bootstrapped rho1	61.014	0.014563
												Theory rho1	276.971	0.000100708					Bootstrapped rho1	61.4672	0.0142365
												Theory rho1	278.017	9.63211e-05					Bootstrapped rho1	61.9203	0.0139143
												Theory rho1	279.064	9.21366e-05					Bootstrapped rho1	62.3735	0.0135965
												Theory rho1	280.111	8.81442e-05					Bootstrapped rho1	62.8266	0.0132832
												Theory rho1	281.157	8.43349e-05					Bootstrapped rho1	63.2798	0.0129743
												Theory rho1	282.204	8.06997e-05					Bootstrapped rho1	63.733	0.0126701
												Theory rho1	283.251	7.72304e-05					Bootstrapped rho1	64.1861	0.0123704
												Theory rho1	284.297	7.3919e-05					Bootstrapped rho1	64.6393	0.0120754
												Theory rho1	285.344	7.07578e-05					Bootstrapped rho1	65.0924	0.0117851
												Theory rho1	286.391	6.77399e-05					Bootstrapped rho1	65.5456	0.0114995
												Theory rho1	287.437	6.48582e-05					Bootstrapped rho1	65.9988	0.0112186
												Theory rho1	288.484	6.21063e-05					Bootstrapped rho1	66.4519	0.0109425
												Theory rho1	289.531	5.94782e-05					Bootstrapped rho1	66.9051	0.0106712
												Theory rho1	290.577	5.69678e-05					Bootstrapped rho1	67.3582	0.0104047
												Theory rho1	291.624	5.45696e-05					Bootstrapped rho1	67.8114	0.0101431
												Theory rho1	292.671	5.22783e-05					Bootstrapped rho1	68.2645	0.0098862
												Theory rho1	293.717	5.00889e-05					Bootstrapped rho1	68.7177	0.00963417
												Theory rho1	294.764	4.79966e-05					Bootstrapped rho1	69.1709	0.00938695
												Theory rho1	295.811	4.59969e-05					Bootstrapped rho1	69.624	0.00914454
												Theory rho1	296.857	4.40853e-05					Bootstrapped rho1	70.0772	0.00890692
												Theory rho1	297.904	4.22578e-05					Bootstrapped rho1	70.5303	0.00867408
												Theory rho1	298.951	4.05105e-05					Bootstrapped rho1	70.9835	0.00844599
												Theory rho1	299.997	3.88397e-05					Bootstrapped rho1	71.4367	0.00822264
												Theory rho1	301.044	3.72417e-05					Bootstrapped rho1	71.8898	0.00800399
												Theory rho1	302.091	3.57133e-05					Bootstrapped rho1	72.343	0.00779001
												Theory rho1	303.137	3.42511e-05					Bootstrapped rho1	72.7961	0.00758067
												Theory rho1	304.184	3.28523e-05					Bootstrapped rho1	73.2493	0.00737592
												Theory rho1	305.231	3.15138e-05					Bootstrapped rho1	73.7025	0.00717572
												Theory rho1	306.277	3.02329e-05					Bootstrapped rho1	74.1556	0.00698003
												Theory rho1	307.324	2.90069e-05					Bootstrapped rho1	74.6088	0.0067888
												Theory rho1	308.371	2.78335e-05					Bootstrapped rho1	75.0619	0.00660197
												Theory rho1	309.417	2.67101e-05					Bootstrapped rho1	75.5151	0.00641951
												Theory rho1	310.987	2.5114e-05					Bootstrapped rho1	75.9683	0.00624134
												Theory rho1	312.557	2.36183e-05					Bootstrapped rho1	76.4214	0.00606742
												Theory rho1	314.127	2.22164e-05					Bootstrapped rho1	76.8746	0.00589768
												Theory rho1	315.697	2.09019e-05					Bootstrapped rho1	77.3277	0.00573207
												Theory rho1	317.267	1.96692e-05					Bootstrapped rho1	77.7809	0.00557051
												Theory rho1	318.837	1.85127e-05					Bootstrapped rho1	78.234	0.00541296
												Theory rho1	320.407	1.74276e-05					Bootstrapped rho1	78.6872	0.00525934
												Theory rho1	321.977	1.64092e-05					Bootstrapped rho1	79.1404	0.00510958
												Theory rho1	323.547	1.54532e-05					Bootstrapped rho1	79.5935	0.00496363
												Theory rho1	325.117	1.45554e-05					Bootstrapped rho1	80.0467	0.0048214
												Theory rho1	326.687	1.37121e-05					Bootstrapped rho1	80.4998	0.00468284
												Theory rho1	328.257	1.292e-05					Bootstrapped rho1	80.953	0.00454788
												Theory rho2	20.54	1.292e-05					Bootstrapped rho1	81.4062	0.00441645
												Theory rho2	22.11	1.37121e-05					Bootstrapped rho1	81.8593	0.00428847
												Theory rho2	23.6799	1.45554e-05					Bootstrapped rho1	82.3125	0.00416388
												Theory rho2	25.2499	1.54532e-05					Bootstrapped rho1	82.7656	0.00404261
												Theory rho2	26.8199	1.64092e-05					Bootstrapped rho1	83.2188	0.00392459
												Theory rho2	28.3899	1.74276e-05					Bootstrapped rho1	83.672	0.00380975
												Theory rho2	29.9599	1.85127e-05					Bootstrapped rho1	84.1251	0.00369803
												Theory rho2	31.5299	1.96692e-05					Bootstrapped rho1	84.5783	0.00358934
												Theory rho2	33.0998	2.09019e-05					Bootstrapped rho1	85.0314	0.00348364
												Theory rho2	34.6698	2.22164e-05					Bootstrapped rho1	85.4846	0.00338084
												Theory rho2	36.2398	2.36183e-05					Bootstrapped rho1	85.9378	0.00328089
												Theory rho2	37.8098	2.5114e-05					Bootstrapped rho1	86.3909	0.00318371
												Theory rho2	39.3798	2.67101e-05					Bootstrapped rho1	86.8441	0.00308924
												Theory rho2	40.4264	2.78335e-05					Bootstrapped rho1	87.2972	0.00299742
												Theory rho2	41.4731	2.90069e-05					Bootstrapped rho1	87.7504	0.00290819
												Theory rho2	42.5198	3.02329e-05					Bootstrapped rho1	88.2035	0.00282147
												Theory rho2	43.5664	3.15138e-05					Bootstrapped rho1	88.6567	0.00273721
												Theory rho2	44.6131	3.28523e-05					Bootstrapped rho1	89.1099	0.00265535
												Theory rho2	45.6597	3.42511e-05					Bootstrapped rho1	89.563	0.00257582
												Theory rho2	46.7064	3.57133e-05					Bootstrapped rho1	90.0162	0.00249857
												Theory rho2	47.753	3.72417e-05					Bootstrapped rho1	90.4693	0.00242354
												Theory rho2	48.7997	3.88397e-05					Bootstrapped rho1	90.9225	0.00235067
												Theory rho2	49.8464	4.05105e-05					Bootstrapped rho1	91.3757	0.00227991
												Theory rho2	50.893	4.22578e-05					Bootstrapped rho1	91.8288	0.0022112
												Theory rho2	51.9397	4.40853e-05					Bootstrapped rho1	92.282	0.00214448
												Theory rho2	52.9863	4.59969e-05					Bootstrapped rho1	92.7351	0.00207971
												Theory rho2	54.033	4.79966e-05					Bootstrapped rho1	93.1883	0.00201683
												Theory rho2	55.0796	5.00889e-05					Bootstrapped rho1	93.6415	0.00195579
												Theory rho2	56.1263	5.22783e-05					Bootstrapped rho1	94.0946	0.00189654
												Theory rho2	57.1729	5.45696e-05					Bootstrapped rho1	94.5478	0.00183904
												Theory rho2	58.2196	5.69678e-05					Bootstrapped rho1	95.0009	0.00178323
												Theory rho2	59.2663	5.94782e-05					Bootstrapped rho1	95.4541	0.00172907
												Theory rho2	60.3129	6.21063e-05					Bootstrapped rho1	95.9073	0.0016765
												Theory rho2	61.3596	6.48582e-05					Bootstrapped rho1	96.3604	0.0016255
												Theory rho2	62.4062	6.77399e-05					Bootstrapped rho1	96.8136	0.00157601
												Theory rho2	63.4529	7.07578e-05					Bootstrapped rho1	97.2667	0.001528
												Theory rho2	64.4995	7.3919e-05					Bootstrapped rho1	97.7199	0.00148141
												Theory rho2	65.5462	7.72304e-05					Bootstrapped rho1	98.6262	0.00139238
												Theory rho2	66.5929	8.06997e-05					Bootstrapped rho1	99.5325	0.00130859
												Theory rho2	67.6395	8.43349e-05					Bootstrapped rho1	100.439	0.00122976
												Theory rho2	68.6862	8.81442e-05					Bootstrapped rho1	101.345	0.0011556
												Theory rho2	69.7328	9.21366e-05					Bootstrapped rho1	102.251	0.00108584
												Theory rho2	70.7795	9.63211e-05					Bootstrapped rho2		0.00108584
												Theory rho2	71.8261	0.000100708					Bootstrapped rho2	12.526	0.0011556
												Theory rho2	72.8728	0.000105307					Bootstrapped rho2	13.4323	0.00122976
												Theory rho2	73.9195	0.000110128					Bootstrapped rho2	14.3386	0.00130859
												Theory rho2	74.9661	0.000115184					Bootstrapped rho2	15.2449	0.00139238
												Theory rho2	76.0128	0.000120487					Bootstrapped rho2	16.1513	0.00148141
												Theory rho2	77.0594	0.000126048					Bootstrapped rho2	17.0576	0.001528
												Theory rho2	78.1061	0.000131881					Bootstrapped rho2	17.5107	0.00157601
												Theory rho2	79.1527	0.000138001					Bootstrapped rho2	17.9639	0.0016255
												Theory rho2	80.1994	0.00014442					Bootstrapped rho2	18.417	0.0016765
												Theory rho2	81.2461	0.000151156					Bootstrapped rho2	18.8702	0.00172907
												Theory rho2	82.2927	0.000158223					Bootstrapped rho2	19.3234	0.00178323
												Theory rho2	83.3394	0.000165639					Bootstrapped rho2	19.7765	0.00183904
												Theory rho2	84.386	0.000173422					Bootstrapped rho2	20.2297	0.00189654
												Theory rho2	85.4327	0.000181591					Bootstrapped rho2	20.6828	0.00195579
												Theory rho2	86.4793	0.000190164					Bootstrapped rho2	21.136	0.00201683
												Theory rho2	87.526	0.000199163					Bootstrapped rho2	21.5892	0.00207971
												Theory rho2	88.5726	0.00020861					Bootstrapped rho2	22.0423	0.00214448
												Theory rho2	89.6193	0.000218527					Bootstrapped rho2	22.4955	0.0022112
												Theory rho2	90.666	0.000228939					Bootstrapped rho2	22.9486	0.00227991
												Theory rho2	91.7126	0.000239869					Bootstrapped rho2	23.4018	0.00235067
												Theory rho2	92.7593	0.000251346					Bootstrapped rho2	23.855	0.00242354
												Theory rho2	93.8059	0.000263396					Bootstrapped rho2	24.3081	0.00249857
												Theory rho2	94.8526	0.000276048					Bootstrapped rho2	24.7613	0.00257582
												Theory rho2	95.8992	0.000289333					Bootstrapped rho2	25.2144	0.00265535
												Theory rho2	96.9459	0.000303282					Bootstrapped rho2	25.6676	0.00273721
												Theory rho2	97.9926	0.00031793					Bootstrapped rho2	26.1208	0.00282147
												Theory rho2	99.0392	0.00033331					Bootstrapped rho2	26.5739	0.00290819
												Theory rho2	100.086	0.00034946					Bootstrapped rho2	27.0271	0.00299742
												Theory rho2	101.133	0.000366418					Bootstrapped rho2	27.4802	0.00308924
												Theory rho2	102.179	0.000384223					Bootstrapped rho2	27.9334	0.00318371
												Theory rho2	103.226	0.000402919					Bootstrapped rho2	28.3865	0.00328089
												Theory rho2	104.272	0.000422547					Bootstrapped rho2	28.8397	0.00338084
												Theory rho2	105.319	0.000443155					Bootstrapped rho2	29.2929	0.00348364
												Theory rho2	106.366	0.000464789					Bootstrapped rho2	29.746	0.00358934
												Theory rho2	107.412	0.0004875					Bootstrapped rho2	30.1992	0.00369803
												Theory rho2	108.459	0.000511338					Bootstrapped rho2	30.6523	0.00380975
												Theory rho2	109.506	0.000536358					Bootstrapped rho2	31.1055	0.00392459
												Theory rho2	110.552	0.000562616					Bootstrapped rho2	31.5587	0.00404261
												Theory rho2	111.599	0.00059017					Bootstrapped rho2	32.0118	0.00416388
												Theory rho2	112.646	0.00061908					Bootstrapped rho2	32.465	0.00428847
												Theory rho2	113.692	0.000649409					Bootstrapped rho2	32.9181	0.00441645
												Theory rho2	114.739	0.000681222					Bootstrapped rho2	33.3713	0.00454788
												Theory rho2	115.786	0.000714587					Bootstrapped rho2	33.8245	0.00468284
												Theory rho2	116.832	0.000749572					Bootstrapped rho2	34.2776	0.0048214
												Theory rho2	117.879	0.000786249					Bootstrapped rho2	34.7308	0.00496363
												Theory rho2	118.926	0.000824694					Bootstrapped rho2	35.1839	0.00510958
												Theory rho2	119.972	0.00086498					Bootstrapped rho2	35.6371	0.00525934
												Theory rho2	121.019	0.000907188					Bootstrapped rho2	36.0903	0.00541296
												Theory rho2	122.066	0.000951397					Bootstrapped rho2	36.5434	0.00557051
												Theory rho2	123.112	0.00099769					Bootstrapped rho2	36.9966	0.00573207
												Theory rho2	124.159	0.00104615					Bootstrapped rho2	37.4497	0.00589768
												Theory rho2	125.206	0.00109686					Bootstrapped rho2	37.9029	0.00606742
												Theory rho2	126.252	0.00114992					Bootstrapped rho2	38.356	0.00624134
												Theory rho2	127.299	0.00120541					Bootstrapped rho2	38.8092	0.00641951
												Theory rho2	128.346	0.00126341					Bootstrapped rho2	39.2624	0.00660197
												Theory rho2	129.392	0.00132402					Bootstrapped rho2	39.7155	0.0067888
												Theory rho2	130.439	0.00138734					Bootstrapped rho2	40.1687	0.00698003
												Theory rho2	131.486	0.00145345					Bootstrapped rho2	40.6218	0.00717572
												Theory rho2	132.532	0.00152244					Bootstrapped rho2	41.075	0.00737592
												Theory rho2	133.579	0.00159441					Bootstrapped rho2	41.5282	0.00758067
												Theory rho2	134.626	0.00166945					Bootstrapped rho2	41.9813	0.00779001
												Theory rho2	135.672	0.00174763					Bootstrapped rho2	42.4345	0.00800399
												Theory rho2	136.719	0.00182906					Bootstrapped rho2	42.8876	0.00822264
												Theory rho2	137.766	0.00191382					Bootstrapped rho2	43.3408	0.00844599
												Theory rho2	138.812	0.00200197					Bootstrapped rho2	43.794	0.00867408
												Theory rho2	139.859	0.00209361					Bootstrapped rho2	44.2471	0.00890692
												Theory rho2	140.905	0.00218881					Bootstrapped rho2	44.7003	0.00914454
												Theory rho2	141.952	0.00228763					Bootstrapped rho2	45.1534	0.00938695
												Theory rho2	142.999	0.00239013					Bootstrapped rho2	45.6066	0.00963417
												Theory rho2	144.045	0.00249638					Bootstrapped rho2	46.0598	0.0098862
												Theory rho2	145.092	0.00260641					Bootstrapped rho2	46.5129	0.0101431
												Theory rho2	146.139	0.00272027					Bootstrapped rho2	46.9661	0.0104047
												Theory rho2	147.185	0.00283799					Bootstrapped rho2	47.4192	0.0106712
												Theory rho2	148.232	0.00295958					Bootstrapped rho2	47.8724	0.0109425
												Theory rho2	149.279	0.00308507					Bootstrapped rho2	48.3255	0.0112186
												Theory rho2	150.325	0.00321444					Bootstrapped rho2	48.7787	0.0114995
												Theory rho2	151.372	0.00334768					Bootstrapped rho2	49.2319	0.0117851
												Theory rho2	152.419	0.00348476					Bootstrapped rho2	49.685	0.0120754
												Theory rho2	153.465	0.00362564					Bootstrapped rho2	50.1382	0.0123704
												Theory rho2	154.512	0.00377027					Bootstrapped rho2	50.5913	0.0126701
												Theory rho2	155.559	0.00391857					Bootstrapped rho2	51.0445	0.0129743
												Theory rho2	156.605	0.00407046					Bootstrapped rho2	51.4977	0.0132832
												Theory rho2	157.652	0.00422582					Bootstrapped rho2	51.9508	0.0135965
												Theory rho2	158.699	0.00438454					Bootstrapped rho2	52.404	0.0139143
												Theory rho2	159.745	0.00454649					Bootstrapped rho2	52.8571	0.0142365
												Theory rho2	160.792	0.00471149					Bootstrapped rho2	53.3103	0.014563
												Theory rho2	161.839	0.00487939					Bootstrapped rho2	53.7635	0.0148938
												Theory rho2	162.885	0.00504999					Bootstrapped rho2	54.2166	0.0152288
												Theory rho2	163.932	0.00522308					Bootstrapped rho2	55.1229	0.015568
												Theory rho2	164.979	0.00539845					Bootstrapped rho2	56.0293	0.0159112
												Theory rho2	166.025	0.00557584					Bootstrapped rho2	56.4824	0.0162583
												Theory rho2	167.072	0.00575502					Bootstrapped rho2	56.9356	0.0166094
												Theory rho2	168.119	0.00593571					Bootstrapped rho2	57.3887	0.0169643
												Theory rho2	169.165	0.00611763					Bootstrapped rho2	57.8419	0.0173229
												Theory rho2	170.212	0.00630049					Bootstrapped rho2	58.295	0.0176852
												Theory rho2	171.259	0.00648398					Bootstrapped rho2	58.7482	0.018051
												Theory rho2	172.305	0.0066678					Bootstrapped rho2	59.2014	0.0184203
												Theory rho2	173.352	0.00685162					Bootstrapped rho2	59.6545	0.019169
												Theory rho2	174.398	0.00703512					Bootstrapped rho2	60.1077	0.0199307
												Theory rho2	175.445	0.00721797					Bootstrapped rho2	60.5608	0.0203162
												Theory rho2	176.492	0.00739984					Bootstrapped rho2	61.014	0.0207046
												Theory rho2	177.538	0.0075804					Bootstrapped rho2	61.4672	0.0210959
												Theory rho2	178.585	0.00775931					Bootstrapped rho2	61.9203	0.0214901
												Theory rho2	179.632	0.00793625					Bootstrapped rho2	62.3735	0.021887
												Theory rho2	180.678	0.0081109					Bootstrapped rho2	62.8266	0.0222866
												Theory rho2	181.725	0.00828294					Bootstrapped rho2	63.2798	0.0226888
												Theory rho2	182.772	0.00845206					Bootstrapped rho2	63.733	0.0230935
												Theory rho2	183.818	0.00861798					Bootstrapped rho2	64.1861	0.0235007
												Theory rho2	184.865	0.00878039					Bootstrapped rho2	64.6393	0.0239103
												Theory rho2	185.912	0.00893904					Bootstrapped rho2	65.0924	0.0243223
												Theory rho2	186.958	0.00909366					Bootstrapped rho2	65.5456	0.0247366
												Theory rho2	188.005	0.00924401					Bootstrapped rho2	65.9988	0.0251531
												Theory rho2	189.052	0.00938986					Bootstrapped rho2	66.4519	0.0255719
												Theory rho2	190.098	0.009531					Bootstrapped rho2	66.9051	0.0259928
												Theory rho2	191.145	0.00966724					Bootstrapped rho2	67.3582	0.0264158
												Theory rho2	192.192	0.00979839					Bootstrapped rho2	67.8114	0.026841
												Theory rho2	193.238	0.00992431					Bootstrapped rho2	68.2645	0.0272682
												Theory rho2	194.285	0.0100449					Bootstrapped rho2	68.7177	0.0276975
												Theory rho2	195.332	0.0101599					Bootstrapped rho2	69.1709	0.0281289
												Theory rho2	196.378	0.0102693					Bootstrapped rho2	69.624	0.0285622
												Theory rho2	197.425	0.0103731					Bootstrapped rho2	70.0772	0.0289975
												Theory rho2	198.472	0.0104711					Bootstrapped rho2	70.5303	0.0294349
												Theory rho2	199.518	0.0105632					Bootstrapped rho2	70.9835	0.0298742
												Theory rho2	200.565	0.0106496					Bootstrapped rho2	71.4367	0.0303156
												Theory rho2	201.612	0.01073					Bootstrapped rho2	71.8898	0.0307589
												Theory rho2	202.658	0.0108046					Bootstrapped rho2	72.343	0.0312043
												Theory rho2	203.705	0.0108733					Bootstrapped rho2	72.7961	0.0316516
												Theory rho2	204.752	0.0109362					Bootstrapped rho2	73.2493	0.032101
												Theory rho2	205.798	0.0109933					Bootstrapped rho2	73.7025	0.0325525
												Theory rho2	206.845	0.0110445					Bootstrapped rho2	74.1556	0.0330061
												Theory rho2	207.891	0.0110901					Bootstrapped rho2	74.6088	0.0334618
												Theory rho2	208.938	0.01113					Bootstrapped rho2	75.0619	0.0339196
												Theory rho2	209.985	0.0111644					Bootstrapped rho2	75.5151	0.0343796
												Theory rho2	211.031	0.0111933					Bootstrapped rho2	75.9683	0.0348418
												Theory rho2	212.078	0.0112167					Bootstrapped rho2	76.4214	0.0353062
												Theory rho2	213.125	0.0112349					Bootstrapped rho2	76.8746	0.035773
												Theory rho2	214.171	0.0112478					Bootstrapped rho2	77.3277	0.036242
												Theory rho2	215.218	0.0112557					Bootstrapped rho2	77.7809	0.0367135
												Theory rho2	216.265	0.0112585					Bootstrapped rho2	78.234	0.0371874
												Theory rho2	217.311	0.0112565					Bootstrapped rho2	78.6872	0.0376638
												Theory rho2	218.358	0.0112498					Bootstrapped rho2	79.1404	0.0381427
												Theory rho2	219.405	0.0112384					Bootstrapped rho2	79.5935	0.0386242
												Theory rho2	220.451	0.0112225					Bootstrapped rho2	80.0467	0.0391083
												Theory rho2	221.498	0.0112022					Bootstrapped rho2	80.4998	0.0395952
												Theory rho2	222.545	0.0111776					Bootstrapped rho2	80.953	0.0400848
												Theory rho2	223.591	0.0111489					Bootstrapped rho2	81.4062	0.0405773
												Theory rho2	224.638	0.0111162					Bootstrapped rho2	81.8593	0.0410726
												Theory rho2	225.685	0.0110796					Bootstrapped rho2	82.3125	0.041571
												Theory rho2	226.731	0.0110393					Bootstrapped rho2	82.7656	0.0420723
												Theory rho2	227.778	0.0109953					Bootstrapped rho2	83.2188	0.0425767
												Theory rho2	228.825	0.0109478					Bootstrapped rho2	83.672	0.0430843
												Theory rho2	229.871	0.0108969					Bootstrapped rho2	84.1251	0.0435951
												Theory rho2	230.918	0.0108428					Bootstrapped rho2	84.5783	0.0441093
												Theory rho2	231.965	0.0107855					Bootstrapped rho2	85.0314	0.0446268
												Theory rho2	233.011	0.0107252					Bootstrapped rho2	85.4846	0.0451477
												Theory rho2	234.058	0.010662					Bootstrapped rho2	85.9378	0.0456722
												Theory rho2	235.105	0.010596					Bootstrapped rho2	86.3909	0.0462002
												Theory rho2	236.151	0.0105273					Bootstrapped rho2	86.8441	0.0467319
												Theory rho2	237.198	0.010456					Bootstrapped rho2	87.2972	0.0472674
												Theory rho2	238.245	0.0103823					Bootstrapped rho2	87.7504	0.0478066
												Theory rho2	239.291	0.0103063					Bootstrapped rho2	88.2035	0.0483498
												Theory rho2	240.338	0.010228					Bootstrapped rho2	88.6567	0.0488969
												Theory rho2	241.385	0.0101475					Bootstrapped rho2	89.1099	0.0494481
												Theory rho2	242.431	0.0100651					Bootstrapped rho2	89.563	0.0500034
												Theory rho2	243.478	0.00998067					Bootstrapped rho2	90.0162	0.0505629
												Theory rho2	244.524	0.00989444					Bootstrapped rho2	90.4693	0.0511267
												Theory rho2	245.571	0.00980647					Bootstrapped rho2	90.9225	0.0516948
												Theory rho2	246.618	0.00971687					Bootstrapped rho2	91.3757	0.0522673
												Theory rho2	247.664	0.00962571					Bootstrapped rho2	91.8288	0.0528444
												Theory rho2	248.711	0.00953309					Bootstrapped rho2	92.282	0.0534261
												Theory rho2	249.758	0.00943911					Bootstrapped rho2	92.7351	0.0540124
												Theory rho2	250.804	0.00934384					Bootstrapped rho2	93.1883	0.0546035
												Theory rho2	251.851	0.00924738					Bootstrapped rho2	93.6415	0.0551994
												Theory rho2	252.898	0.0091498					Bootstrapped rho2	94.0946	0.0558002
												Theory rho2	253.944	0.0090512					Bootstrapped rho2	94.5478	0.056406
												Theory rho2	254.991	0.00895164					Bootstrapped rho2	95.0009	0.0570169
												Theory rho2	256.038	0.00885121					Bootstrapped rho2	95.4541	0.057633
												Theory rho2	257.084	0.00874999					Bootstrapped rho2	95.9073	0.0582542
												Theory rho2	258.131	0.00864804					Bootstrapped rho2	96.3604	0.0588808
												Theory rho2	259.178	0.00854544					Bootstrapped rho2	96.8136	0.0595128
												Theory rho2	260.224	0.00844227					Bootstrapped rho2	97.2667	0.0601503
												Theory rho2	261.271	0.00833859					Bootstrapped rho2	97.7199	0.061442
												Theory rho2	262.318	0.00823447					Bootstrapped rho2	98.6262	0.0627565
												Theory rho2	263.364	0.00812997					Bootstrapped rho2	99.5325	0.0640947
												Theory rho2	264.411	0.00802517					Bootstrapped rho2	100.439	0.0654571
												Theory rho2	265.458	0.00792012					Bootstrapped rho2	101.345	0.0668444
												Theory rho2	266.504	0.00781489					Bootstrapped rho2	102.251
												Theory rho2	267.551	0.00770954
												Theory rho2	268.598	0.00760411
												Theory rho2	269.644	0.00749868
									0.008333	0.008333		Theory rho2	270.691	0.0073933
									0.00515	0.00515		Theory rho2	271.738	0.00728801
									0.00668	0.00668		Theory rho2	272.784	0.00718288
									0.008623	0.008623		Theory rho2	273.831	0.00707795
									0.01149	0.01149		Theory rho2	274.878	0.00697327
									0.012195	0.012195		Theory rho2	275.924	0.00686889
									0.013657	0.013657		Theory rho2	276.971	0.00676485
									0.013545	0.013545		Theory rho2	278.017	0.0066612
									0.013676	0.013676		Theory rho2	279.064	0.00655799
									0.013198	0.013198		Theory rho2	280.111	0.00645524
									0.012691	0.012691		Theory rho2	281.157	0.00635301
									0.011707	0.011707		Theory rho2	282.204	0.00625134
									0.010273	0.010273		Theory rho2	283.251	0.00615025
									0.008889	0.008889		Theory rho2	284.297	0.00604978
									0.006976	0.006976		Theory rho2	285.344	0.00594998
									0.004763	0.004763		Theory rho2	286.391	0.00585086
									0.003481	0.003481		Theory rho2	287.437	0.00575247
									0.001868	0.001868		Theory rho2	288.484	0.00565483
									0.000659	0.000659		Theory rho2	289.531	0.00555797
									0.000443	0.000443		Theory rho2	290.577	0.00546192
									0.000131	0.000131		Theory rho2	291.624	0.0053667
									0	0		Theory rho2	292.671	0.00527234
									0.000131	0.000131		Theory rho2	293.717	0.00517886
									0.000443	0.000443		Theory rho2	294.764	0.00508628
									0.000659	0.000659		Theory rho2	295.811	0.00499462
									0.001868	0.001868		Theory rho2	296.857	0.00490391
									0.003481	0.003481		Theory rho2	297.904	0.00481415
									0.004763	0.004763		Theory rho2	298.951	0.00472537
									0.006976	0.006976		Theory rho2	299.997	0.00463759
									0.008889	0.008889		Theory rho2	301.044	0.00455081
									0.010273	0.010273		Theory rho2	302.091	0.00446505
									0.011707	0.011707		Theory rho2	303.137	0.00438032
									0.012691	0.012691		Theory rho2	304.184	0.00429663
									0.013198	0.013198		Theory rho2	305.231	0.00421399
									0.013676	0.013676		Theory rho2	306.277	0.00413242
									0.013545	0.013545		Theory rho2	307.324	0.00405191
									0.013657	0.013657		Theory rho2	308.371	0.00397247
									0.012195	0.012195		Theory rho2	309.417	0.00389412
									0.01149	0.01149		Theory rho2	310.987	0.00377862
									0.008623	0.008623		Theory rho2	312.557	0.00366558
									0.00668	0.00668		Theory rho2	314.127	0.00355499
									0.00515	0.00515		Theory rho2	315.697	0.00344687
												Theory rho2	317.267	0.00334122
												Theory rho2	318.837	0.00323801
												Theory rho2	320.407	0.00313726
												Theory rho2	321.977	0.00303895
												Theory rho2	323.547	0.00294305
												Theory rho2	325.117	0.00284956
												Theory rho2	326.687	0.00275846
												Theory rho2	328.257	0.00266972

## Sheet: Figure 4
Figure 4c									Figure 4d						Figure 4e										Figure 4k
condition	x_center_tau	y_center_alphaPrime_minus_tau	xerr_minus	xerr_plus	yerr_minus	yerr_plus			condition (ellipse)	mean_tau	mean_alpha_prime	ell_radius_x	ell_radius_y		series	x	y	xerr	yerr_minus	yerr_plus					series	x	y	xerr	yerr_minus
Frog sperm nuclei	4.00144	0.0623516	0.508186	0.508186	0.0526796	0.0920078			AurkA-Ran bead asters	4.50541	4.95357	1.36336	0.375815		Experimental rho1	29.5	0.00866176	1.28135	0.00236857	0.00236857					Experimental rho1	2.5	0.710426	0.0237718	0.042275
Zebrafish embryo	4.40063	0.762792	0.89887	0.89887	0.462438	0.626015			Zebrafish embryo asters	4.3947	5.17235	1.38619	0.280143		Experimental rho1	34.5	0.0106155	2.19956	0.00109104	0.00109104					Experimental rho1	2.7	0.700538	0.0252258	0.0452408
Drosophila embryo	5.18444	-2.08669	0.896087	0.896087	1.45586	1.43824			Sperm nuclei asters	4.01477	4.07757	1.41001	0.108963		Experimental rho1	39.5	0.0106635	1.58437	0.00314733	0.00314733					Experimental rho1	2.9	0.632383	0.0315524	0.0417634
									Drosophila centrosome asters	4.66051	4.56931	1.40276	0.179636		Experimental rho1	44.5	0.0111651	2.49389	0.00143363	0.00143363					Experimental rho1	3.1	0.575175	0.0366357	0.0379249
									HeLa centrosome asters	4.18248	3.95858	1.32681	0.489459		Experimental rho1	49.5	0.00783452	1.57106	0.00199413	0.00199413					Experimental rho1	3.3	0.57273	0.0287393	0.033967
									MCAK sperm nuclei asters	4.01937	3.72088	1.25137	0.658845		Experimental rho1	54.5	0.0127599	1.92027	0.00129333	0.00129333					Experimental rho1	3.5	0.55641	0.028222	0.033633
									AurkA bead asters	4.41438	3.68804	1.35185	0.415337		Experimental rho1	59.5	0.0132599	1.39786	0.00169546	0.00169546					Experimental rho1	3.7	0.468284	0.0324806	0.0396446
									Drosophila embryo asters	5.19253	3.09938	1.29734	0.562942		Experimental rho1	64.5	0.0152415	0.770267	0.0011239	0.0011239					Experimental rho1	3.9	0.395588	0.0400185	0.03822
															Experimental rho1	69.5	0.0162508	2.1646	0.00125429	0.00125429					Experimental rho1	4.1	0.312238	0.0434334	0.0384786
															Experimental rho1	74.5	0.0175566	2.11729	0.00231194	0.00231194					Experimental rho1	4.3	0.267119	0.0320587	0.0381982
															Experimental rho1	79.5	0.0148314	1.79462	0.00179097	0.00179097					Experimental rho1	4.5	0.217957	0.034432	0.0373872
															Experimental rho1	84.5	0.0129013	1.81397	0.00246235	0.00246235					Experimental rho1	4.7	0.173979	0.0403899	0.0282777
															Experimental rho1	89.5	0.00988868	0.726142	0.00206335	0.00206335					Experimental rho1	4.9	0.0917545	0.0488715	0.0184934
															Experimental rho1	94.5	0.00445906	1.73259	0.00148439	0.00148439					Experimental rho1	5.1	0.114416	0.0364715	0.0304785
															Experimental rho1	99.5	5.42881e-05	2.3483	0.00229824	0.00229824					Experimental rho1	5.3	0.116356	0.037246	0.0371849
															Experimental rho1	104.5	0.000558691	2.15931	0.00207091	0.00207091					Experimental rho1	5.5	0.106647	0.0416214	0.0344714
															Experimental rho1	109.5	1.02988e-09	1.38107	0.00202995	0.00202995					Experimental rho1	5.7	0.0648707	0.0486353	0.030309
															Experimental rho1	114.5	0.000235422	1.66239	0.00114743	0.00114743					Experimental rho1	5.9	4.81e-07	0.0556691	0.017956
															Experimental rho1	119.5	0.00077473	2.35724	0.00241958	0.00241958					Experimental rho1	6.1	0.0484126	0.0407445	0.0214053
															Experimental rho1	124.5	0.00193349	1.15882	0.0031544	0.0031544					Experimental rho2	2.5	0.0484126	0.0237718	0.0214053
															Experimental rho1	129.5	0.00214808	2.21573	0.00161981	0.00161981					Experimental rho2	2.7	4.81e-07	0.0252258	0.017956
															Experimental rho1	134.5	0.00550986	2.26562							Experimental rho2	2.9	0.0648707	0.0315524	0.030309
															Experimental rho1	139.5	0.00112459	0.801798	0.00227321	0.00227321					Experimental rho2	3.1	0.106647	0.0366357	0.0344714
															Experimental rho1	144.5	0.00252708	0.703125							Experimental rho2	3.3	0.116356	0.0287393	0.0371849
															Experimental rho2	29.5	0.00252708	1.28135							Experimental rho2	3.5	0.114416	0.028222	0.0304785
															Experimental rho2	34.5	0.00112459	2.19956							Experimental rho2	3.7	0.0917545	0.0324806	0.0184934
															Experimental rho2	39.5	0.00550986	1.58437							Experimental rho2	3.9	0.173979	0.0400185	0.0282777
															Experimental rho2	44.5	0.00214808	2.49389							Experimental rho2	4.1	0.217957	0.0434334	0.0373872
															Experimental rho2	49.5	0.00193349	1.57106							Experimental rho2	4.3	0.267119	0.0320587	0.0381982
															Experimental rho2	54.5	0.00077473	1.92027							Experimental rho2	4.5	0.312238	0.034432	0.0384786
															Experimental rho2	59.5	0.000235422	1.39786							Experimental rho2	4.7	0.395588	0.0403899	0.03822
															Experimental rho2	64.5	1.02988e-09	0.770267							Experimental rho2	4.9	0.468284	0.0488715	0.0396446
															Experimental rho2	69.5	0.000558691	2.1646							Experimental rho2	5.1	0.55641	0.0364715	0.033633
															Experimental rho2	74.5	5.42881e-05	2.11729							Experimental rho2	5.3	0.57273	0.037246	0.033967
															Experimental rho2	79.5	0.00445906	1.79462							Experimental rho2	5.5	0.575175	0.0416214	0.0379249
															Experimental rho2	84.5	0.00988868	1.81397							Experimental rho2	5.7	0.632383	0.0486353	0.0417634
															Experimental rho2	89.5	0.0129013	0.726142							Experimental rho2	5.9	0.700538	0.0556691	0.0452408
															Experimental rho2	94.5	0.0148314	1.73259							Experimental rho2	6.1	0.710426	0.0407445	0.042275
															Experimental rho2	99.5	0.0175566	2.3483							Theory rho1	2.5	0.726747
															Experimental rho2	104.5	0.0162508	2.15931							Theory rho1	2.51212	0.724173
															Experimental rho2	109.5	0.0152415	1.38107							Theory rho1	2.52424	0.721602
															Experimental rho2	114.5	0.0132599	1.66239							Theory rho1	2.53636	0.719032
															Experimental rho2	119.5	0.0127599	2.35724							Theory rho1	2.54848	0.716465
															Experimental rho2	124.5	0.00783452	1.15882							Theory rho1	2.56061	0.713899
															Experimental rho2	129.5	0.0111651	2.21573							Theory rho1	2.57273	0.711335
															Experimental rho2	134.5	0.0106635	2.26562							Theory rho1	2.58485	0.708772
															Experimental rho2	139.5	0.0106155	0.801798							Theory rho1	2.59697	0.70621
															Experimental rho2	144.5	0.00866176	0.703125							Theory rho1	2.60909	0.703649
															Theory rho1	29.5	0.00774382								Theory rho1	2.62121	0.70109
															Theory rho1	29.8872	0.00781186								Theory rho1	2.63333	0.698531
															Theory rho1	30.2744	0.00788035								Theory rho1	2.64545	0.695972
															Theory rho1	30.6616	0.00794929								Theory rho1	2.65758	0.693414
															Theory rho1	31.0488	0.00801869								Theory rho1	2.6697	0.690857
															Theory rho1	31.436	0.00808853								Theory rho1	2.68182	0.688299
															Theory rho1	31.8232	0.00815883								Theory rho1	2.69394	0.685741
															Theory rho1	32.2104	0.00822957								Theory rho1	2.70606	0.683182
															Theory rho1	32.5976	0.00830077								Theory rho1	2.71818	0.680624
															Theory rho1	32.9848	0.00837242								Theory rho1	2.7303	0.678064
															Theory rho1	33.3721	0.00844452								Theory rho1	2.74242	0.675503
															Theory rho1	33.7593	0.00851707								Theory rho1	2.75455	0.672942
															Theory rho1	34.1465	0.00859008								Theory rho1	2.76667	0.670379
															Theory rho1	34.5337	0.00866353								Theory rho1	2.77879	0.667815
															Theory rho1	34.9209	0.00873744								Theory rho1	2.79091	0.665249
															Theory rho1	35.3081	0.0088118								Theory rho1	2.80303	0.662681
															Theory rho1	35.6953	0.0088866								Theory rho1	2.81515	0.660111
															Theory rho1	36.0825	0.00896186								Theory rho1	2.82727	0.657538
															Theory rho1	36.4697	0.00903756								Theory rho1	2.83939	0.654964
															Theory rho1	36.8569	0.00911371								Theory rho1	2.85152	0.652386
															Theory rho1	37.2441	0.00919031								Theory rho1	2.86364	0.649806
															Theory rho1	37.6313	0.00926736								Theory rho1	2.87576	0.647223
															Theory rho1	38.0185	0.00934485								Theory rho1	2.88788	0.644636
															Theory rho1	38.4057	0.00942278								Theory rho1	2.9	0.642046
															Theory rho1	38.7929	0.00950116								Theory rho1	2.91212	0.639453
															Theory rho1	39.1801	0.00957998								Theory rho1	2.92424	0.636855
															Theory rho1	39.5673	0.00965924								Theory rho1	2.93636	0.634254
															Theory rho1	39.9545	0.00973894								Theory rho1	2.94848	0.631648
															Theory rho1	40.3418	0.00981907								Theory rho1	2.96061	0.629037
															Theory rho1	40.729	0.00989965								Theory rho1	2.97273	0.626422
															Theory rho1	41.1162	0.00998065								Theory rho1	2.98485	0.623802
															Theory rho1	41.5034	0.0100621								Theory rho1	2.99697	0.621177
															Theory rho1	41.8906	0.010144								Theory rho1	3.00909	0.618546
															Theory rho1	42.2778	0.0102262								Theory rho1	3.02121	0.61591
															Theory rho1	42.665	0.010309								Theory rho1	3.03333	0.613269
															Theory rho1	43.0522	0.0103921								Theory rho1	3.04545	0.610621
															Theory rho1	43.4394	0.0104757								Theory rho1	3.05758	0.607967
															Theory rho1	43.8266	0.0105596								Theory rho1	3.0697	0.605307
															Theory rho1	44.2138	0.010644								Theory rho1	3.08182	0.60264
															Theory rho1	44.601	0.0107288								Theory rho1	3.09394	0.599966
															Theory rho1	44.9882	0.010814								Theory rho1	3.10606	0.597285
															Theory rho1	45.3754	0.0108996								Theory rho1	3.11818	0.594598
															Theory rho1	45.7626	0.0109856								Theory rho1	3.1303	0.591902
															Theory rho1	46.1498	0.011072								Theory rho1	3.14242	0.5892
															Theory rho1	46.537	0.0111588								Theory rho1	3.15455	0.586489
															Theory rho1	46.9242	0.011246								Theory rho1	3.16667	0.58377
															Theory rho1	47.3114	0.0113335								Theory rho1	3.17879	0.581043
															Theory rho1	47.6987	0.0114214								Theory rho1	3.19091	0.578308
															Theory rho1	48.0859	0.0115097								Theory rho1	3.20303	0.575564
															Theory rho1	48.4731	0.0115983								Theory rho1	3.21515	0.572812
															Theory rho1	48.8603	0.0116873								Theory rho1	3.22727	0.57005
															Theory rho1	49.2475	0.0117767								Theory rho1	3.23939	0.567279
															Theory rho1	49.6347	0.0118663								Theory rho1	3.25152	0.564499
															Theory rho1	50.0219	0.0119564								Theory rho1	3.26364	0.561709
															Theory rho1	50.4091	0.0120467								Theory rho1	3.27576	0.55891
															Theory rho1	50.7963	0.0121373								Theory rho1	3.28788	0.556101
															Theory rho1	51.1835	0.0122283								Theory rho1	3.3	0.553282
															Theory rho1	51.5707	0.0123195								Theory rho1	3.31212	0.550452
															Theory rho1	51.9579	0.012411								Theory rho1	3.32424	0.547612
															Theory rho1	52.3451	0.0125028								Theory rho1	3.33636	0.544762
															Theory rho1	52.7323	0.0125949								Theory rho1	3.34848	0.541901
															Theory rho1	53.1195	0.0126871								Theory rho1	3.36061	0.539029
															Theory rho1	53.5067	0.0127797								Theory rho1	3.37273	0.536146
															Theory rho1	53.8939	0.0128724								Theory rho1	3.38485	0.533252
															Theory rho1	54.2811	0.0129653								Theory rho1	3.39697	0.530347
															Theory rho1	54.6684	0.0130584								Theory rho1	3.40909	0.52743
															Theory rho1	55.0556	0.0131516								Theory rho1	3.42121	0.524502
															Theory rho1	55.4428	0.013245								Theory rho1	3.43333	0.521563
															Theory rho1	55.83	0.0133385								Theory rho1	3.44545	0.518611
															Theory rho1	56.2172	0.0134321								Theory rho1	3.45758	0.515648
															Theory rho1	56.6044	0.0135258								Theory rho1	3.4697	0.512673
															Theory rho1	56.9916	0.0136195								Theory rho1	3.48182	0.509686
															Theory rho1	57.3788	0.0137132								Theory rho1	3.49394	0.506687
															Theory rho1	57.766	0.0138069								Theory rho1	3.50606	0.503676
															Theory rho1	58.1532	0.0139005								Theory rho1	3.51818	0.500653
															Theory rho1	58.5404	0.013994								Theory rho1	3.5303	0.497618
															Theory rho1	58.9276	0.0140875								Theory rho1	3.54242	0.49457
															Theory rho1	59.3148	0.0141807								Theory rho1	3.55455	0.49151
															Theory rho1	59.702	0.0142737								Theory rho1	3.56667	0.488438
															Theory rho1	60.0892	0.0143665								Theory rho1	3.57879	0.485354
															Theory rho1	60.4764	0.014459								Theory rho1	3.59091	0.482257
															Theory rho1	60.8636	0.0145511								Theory rho1	3.60303	0.479148
															Theory rho1	61.2508	0.0146427								Theory rho1	3.61515	0.476027
															Theory rho1	61.638	0.0147339								Theory rho1	3.62727	0.472893
															Theory rho1	62.0253	0.0148245								Theory rho1	3.63939	0.469747
															Theory rho1	62.4125	0.0149145								Theory rho1	3.65152	0.46659
															Theory rho1	62.7997	0.0150038								Theory rho1	3.66364	0.46342
															Theory rho1	62.9933	0.0150482								Theory rho1	3.67576	0.460238
															Theory rho1	63.1869	0.0150923								Theory rho1	3.68788	0.457044
															Theory rho1	63.3805	0.0151363								Theory rho1	3.7	0.453839
															Theory rho1	63.5741	0.01518								Theory rho1	3.71212	0.450622
															Theory rho1	63.7677	0.0152234								Theory rho1	3.72424	0.447393
															Theory rho1	63.9613	0.0152666								Theory rho1	3.73636	0.444153
															Theory rho1	64.1549	0.0153096								Theory rho1	3.74848	0.440902
															Theory rho1	64.3485	0.0153522								Theory rho1	3.76061	0.43764
															Theory rho1	64.5421	0.0153946								Theory rho1	3.77273	0.434366
															Theory rho1	64.7357	0.0154366								Theory rho1	3.78485	0.431083
															Theory rho1	64.9293	0.0154783								Theory rho1	3.79697	0.427788
															Theory rho1	65.1229	0.0155197								Theory rho1	3.80909	0.424484
															Theory rho1	65.3165	0.0155607								Theory rho1	3.82121	0.421169
															Theory rho1	65.5101	0.0156014								Theory rho1	3.83333	0.417845
															Theory rho1	65.7037	0.0156416								Theory rho1	3.84545	0.414511
															Theory rho1	65.8973	0.0156815								Theory rho1	3.85758	0.411168
															Theory rho1	66.0909	0.0157209								Theory rho1	3.8697	0.407816
															Theory rho1	66.2845	0.0157599								Theory rho1	3.88182	0.404456
															Theory rho1	66.4781	0.0157984								Theory rho1	3.89394	0.401087
															Theory rho1	66.6717	0.0158364								Theory rho1	3.90606	0.397711
															Theory rho1	66.8653	0.0158739								Theory rho1	3.91818	0.394326
															Theory rho1	67.0589	0.0159109								Theory rho1	3.9303	0.390935
															Theory rho1	67.2525	0.0159474								Theory rho1	3.94242	0.387537
															Theory rho1	67.4461	0.0159832								Theory rho1	3.95455	0.384132
															Theory rho1	67.6397	0.0160185								Theory rho1	3.96667	0.380721
															Theory rho1	67.8333	0.0160532								Theory rho1	3.97879	0.377304
															Theory rho1	68.0269	0.0160872								Theory rho1	3.99091	0.373883
															Theory rho1	68.2205	0.0161205								Theory rho1	4.00303	0.370456
															Theory rho1	68.4141	0.0161531								Theory rho1	4.01515	0.367025
															Theory rho1	68.6077	0.016185								Theory rho1	4.02727	0.36359
															Theory rho1	68.8013	0.0162161								Theory rho1	4.03939	0.360152
															Theory rho1	68.9949	0.0162465								Theory rho1	4.05152	0.356711
															Theory rho1	69.1886	0.016276								Theory rho1	4.06364	0.353268
															Theory rho1	69.3822	0.0163047								Theory rho1	4.07576	0.349822
															Theory rho1	69.5758	0.0163325								Theory rho1	4.08788	0.346375
															Theory rho1	69.7694	0.0163594								Theory rho1	4.1	0.342928
															Theory rho1	69.963	0.0163853								Theory rho1	4.11212	0.33948
															Theory rho1	70.1566	0.0164103								Theory rho1	4.12424	0.336032
															Theory rho1	70.3502	0.0164342								Theory rho1	4.13636	0.332585
															Theory rho1	70.5438	0.0164571								Theory rho1	4.14848	0.329139
															Theory rho1	70.7374	0.0164789								Theory rho1	4.16061	0.325695
															Theory rho1	70.931	0.0164995								Theory rho1	4.17273	0.322253
															Theory rho1	71.1246	0.016519								Theory rho1	4.18485	0.318815
															Theory rho1	71.3182	0.0165373								Theory rho1	4.19697	0.31538
															Theory rho1	71.5118	0.0165542								Theory rho1	4.20909	0.311949
															Theory rho1	71.7054	0.0165699								Theory rho1	4.22121	0.308523
															Theory rho1	71.899	0.0165843								Theory rho1	4.23333	0.305102
															Theory rho1	72.0926	0.0165972								Theory rho1	4.24545	0.301688
															Theory rho1	72.2862	0.0166087								Theory rho1	4.25758	0.29828
															Theory rho1	72.4798	0.0166187								Theory rho1	4.2697	0.294879
															Theory rho1	72.6734	0.0166272								Theory rho1	4.28182	0.291485
															Theory rho1	72.867	0.0166341								Theory rho1	4.29394	0.2881
															Theory rho1	73.0606	0.0166394								Theory rho1	4.30606	0.284725
															Theory rho1	73.2542	0.0166429								Theory rho1	4.31818	0.281358
															Theory rho1	73.4478	0.0166448								Theory rho1	4.3303	0.278002
															Theory rho1	73.6414	0.0166448								Theory rho1	4.34242	0.274656
															Theory rho1	73.835	0.016643								Theory rho1	4.35455	0.271322
															Theory rho1	74.0286	0.0166393								Theory rho1	4.36667	0.268
															Theory rho1	74.2222	0.0166336								Theory rho1	4.37879	0.26469
															Theory rho1	74.4158	0.0166259								Theory rho1	4.39091	0.261394
															Theory rho1	74.6094	0.0166161								Theory rho1	4.40303	0.258111
															Theory rho1	74.803	0.0166042								Theory rho1	4.41515	0.254842
															Theory rho1	74.9966	0.0165901								Theory rho1	4.42727	0.251588
															Theory rho1	75.1902	0.0165738								Theory rho1	4.43939	0.24835
															Theory rho1	75.3838	0.0165552								Theory rho1	4.45152	0.245127
															Theory rho1	75.5774	0.0165342								Theory rho1	4.46364	0.241921
															Theory rho1	75.771	0.0165107								Theory rho1	4.47576	0.238732
															Theory rho1	75.9646	0.0164848								Theory rho1	4.48788	0.23556
															Theory rho1	76.1582	0.0164564								Theory rho1	4.5	0.232406
															Theory rho1	76.3519	0.0164253								Theory rho1	4.51212	0.229271
															Theory rho1	76.5455	0.0163916								Theory rho1	4.52424	0.226155
															Theory rho1	76.7391	0.0163552								Theory rho1	4.53636	0.223058
															Theory rho1	76.9327	0.0163159								Theory rho1	4.54848	0.219982
															Theory rho1	77.1263	0.0162739								Theory rho1	4.56061	0.216925
															Theory rho1	77.3199	0.0162289								Theory rho1	4.57273	0.21389
															Theory rho1	77.5135	0.016181								Theory rho1	4.58485	0.210876
															Theory rho1	77.7071	0.0161301								Theory rho1	4.59697	0.207883
															Theory rho1	77.9007	0.0160762								Theory rho1	4.60909	0.204913
															Theory rho1	78.0943	0.0160191								Theory rho1	4.62121	0.201965
															Theory rho1	78.2879	0.0159589								Theory rho1	4.63333	0.199041
															Theory rho1	78.4815	0.0158955								Theory rho1	4.64545	0.196139
															Theory rho1	78.6751	0.0158289								Theory rho1	4.65758	0.193261
															Theory rho1	78.8687	0.015759								Theory rho1	4.6697	0.190407
															Theory rho1	79.0623	0.0156857								Theory rho1	4.68182	0.187578
															Theory rho1	79.2559	0.0156091								Theory rho1	4.69394	0.184772
															Theory rho1	79.4495	0.0155291								Theory rho1	4.70606	0.181992
															Theory rho1	79.6431	0.0154457								Theory rho1	4.71818	0.179237
															Theory rho1	79.8367	0.0153588								Theory rho1	4.7303	0.176508
															Theory rho1	80.0303	0.0152685								Theory rho1	4.74242	0.173804
															Theory rho1	80.2239	0.0151746								Theory rho1	4.75455	0.171126
															Theory rho1	80.4175	0.0150773								Theory rho1	4.76667	0.168474
															Theory rho1	80.6111	0.0149765								Theory rho1	4.77879	0.165848
															Theory rho1	80.8047	0.0148721								Theory rho1	4.79091	0.163249
															Theory rho1	80.9983	0.0147642								Theory rho1	4.80303	0.160677
															Theory rho1	81.1919	0.0146528								Theory rho1	4.81515	0.158132
															Theory rho1	81.3855	0.0145379								Theory rho1	4.82727	0.155613
															Theory rho1	81.5791	0.0144196								Theory rho1	4.83939	0.153122
															Theory rho1	81.7727	0.0142978								Theory rho1	4.85152	0.150658
															Theory rho1	81.9663	0.0141725								Theory rho1	4.86364	0.148221
															Theory rho1	82.1599	0.0140439								Theory rho1	4.87576	0.145812
															Theory rho1	82.3535	0.0139119								Theory rho1	4.88788	0.143431
															Theory rho1	82.5471	0.0137766								Theory rho1	4.9	0.141077
															Theory rho1	82.7407	0.013638								Theory rho1	4.91212	0.13875
															Theory rho1	82.9343	0.0134963								Theory rho1	4.92424	0.136451
															Theory rho1	83.1279	0.0133514								Theory rho1	4.93636	0.13418
															Theory rho1	83.3215	0.0132035								Theory rho1	4.94848	0.131937
															Theory rho1	83.5152	0.0130526								Theory rho1	4.96061	0.129722
															Theory rho1	83.7088	0.0128988								Theory rho1	4.97273	0.127534
															Theory rho1	83.9024	0.0127422								Theory rho1	4.98485	0.125374
															Theory rho1	84.096	0.0125828								Theory rho1	4.99697	0.123241
															Theory rho1	84.2896	0.0124209								Theory rho1	5.00909	0.121136
															Theory rho1	84.4832	0.0122566								Theory rho1	5.02121	0.119059
															Theory rho1	84.6768	0.0120898								Theory rho1	5.03333	0.117009
															Theory rho1	84.8704	0.0119208								Theory rho1	5.04545	0.114986
															Theory rho1	85.064	0.0117496								Theory rho1	5.05758	0.112991
															Theory rho1	85.2576	0.0115764								Theory rho1	5.0697	0.111023
															Theory rho1	85.4512	0.0114014								Theory rho1	5.08182	0.109082
															Theory rho1	85.6448	0.0112247								Theory rho1	5.09394	0.107168
															Theory rho1	85.8384	0.0110463								Theory rho1	5.10606	0.10528
															Theory rho1	86.032	0.0108666								Theory rho1	5.11818	0.10342
															Theory rho1	86.2256	0.0106855								Theory rho1	5.1303	0.101586
															Theory rho1	86.4192	0.0105033								Theory rho1	5.14242	0.0997782
															Theory rho1	86.6128	0.0103201								Theory rho1	5.15455	0.0979968
															Theory rho1	86.8064	0.0101361								Theory rho1	5.16667	0.0962414
															Theory rho1	87	0.00995141								Theory rho1	5.17879	0.094512
															Theory rho1	87.1936	0.0097662								Theory rho1	5.19091	0.0928083
															Theory rho1	87.3872	0.00958064								Theory rho1	5.20303	0.09113
															Theory rho1	87.5808	0.00939488								Theory rho1	5.21515	0.0894771
															Theory rho1	87.7744	0.00920907								Theory rho1	5.22727	0.0878494
															Theory rho1	87.968	0.00902338								Theory rho1	5.23939	0.0862465
															Theory rho1	88.1616	0.00883796								Theory rho1	5.25152	0.0846684
															Theory rho1	88.3552	0.00865296								Theory rho1	5.26364	0.0831148
															Theory rho1	88.5488	0.00846853								Theory rho1	5.27576	0.0815854
															Theory rho1	88.7424	0.00828482								Theory rho1	5.28788	0.0800801
															Theory rho1	88.936	0.00810198								Theory rho1	5.3	0.0785987
															Theory rho1	89.1296	0.00792014								Theory rho1	5.31212	0.0771408
															Theory rho1	89.3232	0.00773944								Theory rho1	5.32424	0.0757063
															Theory rho1	89.5168	0.00756002								Theory rho1	5.33636	0.074295
															Theory rho1	89.7104	0.00738201								Theory rho1	5.34848	0.0729065
															Theory rho1	89.904	0.00720552								Theory rho1	5.36061	0.0715407
															Theory rho1	90.0976	0.00703068								Theory rho1	5.37273	0.0701973
															Theory rho1	90.2912	0.00685761								Theory rho1	5.38485	0.068876
															Theory rho1	90.4848	0.0066864								Theory rho1	5.39697	0.0675767
															Theory rho1	90.6785	0.00651716								Theory rho1	5.40909	0.066299
															Theory rho1	90.8721	0.00634999								Theory rho1	5.42121	0.0650427
															Theory rho1	91.0657	0.00618498								Theory rho1	5.43333	0.0638075
															Theory rho1	91.2593	0.00602222								Theory rho1	5.44545	0.0625933
															Theory rho1	91.4529	0.00586177								Theory rho1	5.45758	0.0613997
															Theory rho1	91.6465	0.00570373								Theory rho1	5.4697	0.0602264
															Theory rho1	91.8401	0.00554814								Theory rho1	5.48182	0.0590733
															Theory rho1	92.0337	0.00539508								Theory rho1	5.49394	0.0579401
															Theory rho1	92.2273	0.0052446								Theory rho1	5.50606	0.0568265
															Theory rho1	92.4209	0.00509674								Theory rho1	5.51818	0.0557322
															Theory rho1	92.6145	0.00495156								Theory rho1	5.5303	0.0546571
															Theory rho1	92.8081	0.00480908								Theory rho1	5.54242	0.0536007
															Theory rho1	93.0017	0.00466934								Theory rho1	5.55455	0.052563
															Theory rho1	93.1953	0.00453237								Theory rho1	5.56667	0.0515436
															Theory rho1	93.3889	0.00439818								Theory rho1	5.57879	0.0505422
															Theory rho1	93.5825	0.0042668								Theory rho1	5.59091	0.0495587
															Theory rho1	93.7761	0.00413824								Theory rho1	5.60303	0.0485927
															Theory rho1	93.9697	0.00401249								Theory rho1	5.61515	0.0476441
															Theory rho1	94.1633	0.00388956								Theory rho1	5.62727	0.0467125
															Theory rho1	94.3569	0.00376946								Theory rho1	5.63939	0.0457977
															Theory rho1	94.5505	0.00365217								Theory rho1	5.65152	0.0448995
															Theory rho1	94.7441	0.00353768								Theory rho1	5.66364	0.0440176
															Theory rho1	94.9377	0.00342598								Theory rho1	5.67576	0.0431518
															Theory rho1	95.1313	0.00331705								Theory rho1	5.68788	0.0423017
															Theory rho1	95.3249	0.00321087								Theory rho1	5.7	0.0414673
															Theory rho1	95.5185	0.00310741								Theory rho1	5.71212	0.0406482
															Theory rho1	95.7121	0.00300666								Theory rho1	5.72424	0.0398443
															Theory rho1	95.9057	0.00290857								Theory rho1	5.73636	0.0390552
															Theory rho1	96.0993	0.00281311								Theory rho1	5.74848	0.0382807
															Theory rho1	96.2929	0.00272026								Theory rho1	5.76061	0.0375206
															Theory rho1	96.4865	0.00262997								Theory rho1	5.77273	0.0367747
															Theory rho1	96.6801	0.00254221								Theory rho1	5.78485	0.0360428
															Theory rho1	96.8737	0.00245694								Theory rho1	5.79697	0.0353245
															Theory rho1	97.0673	0.00237411								Theory rho1	5.80909	0.0346198
															Theory rho1	97.2609	0.00229369								Theory rho1	5.82121	0.0339283
															Theory rho1	97.4545	0.00221563								Theory rho1	5.83333	0.0332499
															Theory rho1	97.6481	0.00213988								Theory rho1	5.84545	0.0325844
															Theory rho1	97.8418	0.0020664								Theory rho1	5.85758	0.0319314
															Theory rho1	98.0354	0.00199514								Theory rho1	5.8697	0.0312909
															Theory rho1	98.229	0.00192606								Theory rho1	5.88182	0.0306625
															Theory rho1	98.4226	0.00185911								Theory rho1	5.89394	0.0300462
															Theory rho1	98.6162	0.00179423								Theory rho1	5.90606	0.0294416
															Theory rho1	98.8098	0.0017314								Theory rho1	5.91818	0.0288486
															Theory rho1	99.0034	0.00167054								Theory rho1	5.9303	0.0282671
															Theory rho1	99.197	0.00161163								Theory rho1	5.94242	0.0276967
															Theory rho1	99.3906	0.0015546								Theory rho1	5.95455	0.0271373
															Theory rho1	99.5842	0.00149942								Theory rho1	5.96667	0.0265887
															Theory rho1	99.7778	0.00144603								Theory rho1	5.97879	0.0260507
															Theory rho1	99.9714	0.00139438								Theory rho1	5.99091	0.0255232
															Theory rho1	100.165	0.00134445								Theory rho1	6.00303	0.0250059
															Theory rho1	100.359	0.00129616								Theory rho1	6.01515	0.0244987
															Theory rho1	100.552	0.00124949								Theory rho1	6.02727	0.0240013
															Theory rho1	100.746	0.00120438								Theory rho1	6.03939	0.0235137
															Theory rho1	100.939	0.00116079								Theory rho1	6.05152	0.0230356
															Theory rho1	101.133	0.00111868								Theory rho1	6.06364	0.0225668
															Theory rho1	101.327	0.00107801								Theory rho1	6.07576	0.0221073
															Theory rho1	101.52	0.00103872								Theory rho1	6.08788	0.0216567
															Theory rho1	101.714	0.00100079								Theory rho1	6.1	0.0212151
															Theory rho1	101.907	0.00096417								Theory rho2	2.5	0.0212151
															Theory rho1	102.101	0.000928819								Theory rho2	2.51212	0.0216567
															Theory rho1	102.295	0.000894699								Theory rho2	2.52424	0.0221073
															Theory rho1	102.488	0.000861772								Theory rho2	2.53636	0.0225668
															Theory rho1	102.682	0.000830001								Theory rho2	2.54848	0.0230356
															Theory rho1	102.875	0.00079935								Theory rho2	2.56061	0.0235137
															Theory rho1	103.069	0.000769782								Theory rho2	2.57273	0.0240013
															Theory rho1	103.263	0.000741264								Theory rho2	2.58485	0.0244987
															Theory rho1	103.456	0.000713761								Theory rho2	2.59697	0.0250059
															Theory rho1	103.843	0.000661668								Theory rho2	2.60909	0.0255232
															Theory rho1	104.231	0.000613251								Theory rho2	2.62121	0.0260507
															Theory rho1	104.618	0.000568268								Theory rho2	2.63333	0.0265887
															Theory rho1	105.005	0.000526491								Theory rho2	2.64545	0.0271373
															Theory rho1	105.392	0.000487706								Theory rho2	2.65758	0.0276967
															Theory rho1	105.779	0.00045171								Theory rho2	2.6697	0.0282671
															Theory rho1	106.167	0.000418312								Theory rho2	2.68182	0.0288486
															Theory rho1	106.554	0.000387335								Theory rho2	2.69394	0.0294416
															Theory rho1	106.941	0.000358609								Theory rho2	2.70606	0.0300462
															Theory rho1	107.328	0.000331978								Theory rho2	2.71818	0.0306625
															Theory rho1	107.715	0.000307294								Theory rho2	2.7303	0.0312909
															Theory rho1	108.103	0.00028442								Theory rho2	2.74242	0.0319314
															Theory rho1	108.49	0.000263228								Theory rho2	2.75455	0.0325844
															Theory rho1	108.877	0.000243596								Theory rho2	2.76667	0.0332499
															Theory rho1	109.264	0.000225413								Theory rho2	2.77879	0.0339283
															Theory rho1	109.652	0.000208574								Theory rho2	2.79091	0.0346198
															Theory rho1	110.039	0.000192983								Theory rho2	2.80303	0.0353245
															Theory rho1	110.426	0.000178548								Theory rho2	2.81515	0.0360428
															Theory rho1	110.813	0.000165185								Theory rho2	2.82727	0.0367747
															Theory rho1	111.2	0.000152817								Theory rho2	2.83939	0.0375206
															Theory rho1	111.588	0.00014137								Theory rho2	2.85152	0.0382807
															Theory rho1	111.975	0.000130776								Theory rho2	2.86364	0.0390552
															Theory rho1	112.362	0.000120972								Theory rho2	2.87576	0.0398443
															Theory rho1	112.749	0.000111901								Theory rho2	2.88788	0.0406482
															Theory rho1	113.136	0.000103509								Theory rho2	2.9	0.0414673
															Theory rho1	113.524	9.57435e-05								Theory rho2	2.91212	0.0423017
															Theory rho1	113.911	8.85597e-05								Theory rho2	2.92424	0.0431518
															Theory rho1	114.298	8.1914e-05								Theory rho2	2.93636	0.0440176
															Theory rho1	114.685	7.57664e-05								Theory rho2	2.94848	0.0448995
															Theory rho1	115.072	7.00797e-05								Theory rho2	2.96061	0.0457977
															Theory rho1	115.46	6.48195e-05								Theory rho2	2.97273	0.0467125
															Theory rho1	115.847	5.9954e-05								Theory rho2	2.98485	0.0476441
															Theory rho1	116.234	5.54537e-05								Theory rho2	2.99697	0.0485927
															Theory rho1	116.621	5.12913e-05								Theory rho2	3.00909	0.0495587
															Theory rho1	117.008	4.74415e-05								Theory rho2	3.02121	0.0505422
															Theory rho1	117.396	4.38808e-05								Theory rho2	3.03333	0.0515436
															Theory rho1	117.783	4.05876e-05								Theory rho2	3.04545	0.052563
															Theory rho1	118.17	3.75418e-05								Theory rho2	3.05758	0.0536007
															Theory rho1	118.557	3.47249e-05								Theory rho2	3.0697	0.0546571
															Theory rho1	118.944	3.21197e-05								Theory rho2	3.08182	0.0557322
															Theory rho1	119.332	2.97102e-05								Theory rho2	3.09394	0.0568265
															Theory rho1	119.719	2.74818e-05								Theory rho2	3.10606	0.0579401
															Theory rho1	120.106	2.54208e-05								Theory rho2	3.11818	0.0590733
															Theory rho1	120.493	2.35147e-05								Theory rho2	3.1303	0.0602264
															Theory rho1	120.88	2.17518e-05								Theory rho2	3.14242	0.0613997
															Theory rho1	121.268	2.01214e-05								Theory rho2	3.15455	0.0625933
															Theory rho1	121.655	1.86135e-05								Theory rho2	3.16667	0.0638075
															Theory rho1	122.042	1.72188e-05								Theory rho2	3.17879	0.0650427
															Theory rho1	122.429	1.59289e-05								Theory rho2	3.19091	0.066299
															Theory rho1	122.816	1.47359e-05								Theory rho2	3.20303	0.0675767
															Theory rho1	123.204	1.36325e-05								Theory rho2	3.21515	0.068876
															Theory rho1	123.591	1.26119e-05								Theory rho2	3.22727	0.0701973
															Theory rho1	124.172	1.12228e-05								Theory rho2	3.23939	0.0715407
															Theory rho1	124.753	9.98719e-06								Theory rho2	3.25152	0.0729065
															Theory rho1	125.333	8.88797e-06								Theory rho2	3.26364	0.074295
															Theory rho1	125.914	7.91007e-06								Theory rho2	3.27576	0.0757063
															Theory rho1	126.495	7.04008e-06								Theory rho2	3.28788	0.0771408
															Theory rho1	127.076	6.26605e-06								Theory rho2	3.3	0.0785987
															Theory rho1	127.657	5.57738e-06								Theory rho2	3.31212	0.0800801
															Theory rho1	128.237	4.96462e-06								Theory rho2	3.32424	0.0815854
															Theory rho1	128.818	4.41939e-06								Theory rho2	3.33636	0.0831148
															Theory rho1	129.399	3.93421e-06								Theory rho2	3.34848	0.0846684
															Theory rho1	129.98	3.50246e-06								Theory rho2	3.36061	0.0862465
															Theory rho1	130.561	3.11824e-06								Theory rho2	3.37273	0.0878494
															Theory rho1	131.141	2.7763e-06								Theory rho2	3.38485	0.0894771
															Theory rho1	131.722	2.47197e-06								Theory rho2	3.39697	0.09113
															Theory rho1	132.303	2.2011e-06								Theory rho2	3.40909	0.0928083
															Theory rho1	132.884	1.96e-06								Theory rho2	3.42121	0.094512
															Theory rho1	133.465	1.7454e-06								Theory rho2	3.43333	0.0962414
															Theory rho1	134.045	1.55436e-06								Theory rho2	3.44545	0.0979968
															Theory rho1	134.626	1.3843e-06								Theory rho2	3.45758	0.0997782
															Theory rho1	135.207	1.2329e-06								Theory rho2	3.4697	0.101586
															Theory rho1	135.788	1.09811e-06								Theory rho2	3.48182	0.10342
															Theory rho1	136.369	9.78097e-07								Theory rho2	3.49394	0.10528
															Theory rho1	136.949	8.71243e-07								Theory rho2	3.50606	0.107168
															Theory rho1	137.53	7.76097e-07								Theory rho2	3.51818	0.109082
															Theory rho1	138.111	6.91373e-07								Theory rho2	3.5303	0.111023
															Theory rho1	138.692	6.15926e-07								Theory rho2	3.54242	0.112991
															Theory rho1	139.273	5.48736e-07								Theory rho2	3.55455	0.114986
															Theory rho1	139.854	4.88897e-07								Theory rho2	3.56667	0.117009
															Theory rho1	140.434	4.35603e-07								Theory rho2	3.57879	0.119059
															Theory rho1	141.015	3.88136e-07								Theory rho2	3.59091	0.121136
															Theory rho1	141.596	3.45855e-07								Theory rho2	3.60303	0.123241
															Theory rho1	142.177	3.08194e-07								Theory rho2	3.61515	0.125374
															Theory rho1	142.758	2.74645e-07								Theory rho2	3.62727	0.127534
															Theory rho1	143.338	2.44759e-07								Theory rho2	3.63939	0.129722
															Theory rho1	143.919	2.18134e-07								Theory rho2	3.65152	0.131937
															Theory rho1	144.5	1.94414e-07								Theory rho2	3.66364	0.13418
															Theory rho2	29.5	1.94414e-07								Theory rho2	3.67576	0.136451
															Theory rho2	29.8872	2.09921e-07								Theory rho2	3.68788	0.13875
															Theory rho2	30.2744	2.2667e-07								Theory rho2	3.7	0.141077
															Theory rho2	30.6616	2.44759e-07								Theory rho2	3.71212	0.143431
															Theory rho2	31.0488	2.64297e-07								Theory rho2	3.72424	0.145812
															Theory rho2	31.436	2.854e-07								Theory rho2	3.73636	0.148221
															Theory rho2	31.8232	3.08194e-07								Theory rho2	3.74848	0.150658
															Theory rho2	32.2104	3.32815e-07								Theory rho2	3.76061	0.153122
															Theory rho2	32.5976	3.59409e-07								Theory rho2	3.77273	0.155613
															Theory rho2	32.9848	3.88136e-07								Theory rho2	3.78485	0.158132
															Theory rho2	33.3721	4.19166e-07								Theory rho2	3.79697	0.160677
															Theory rho2	33.7593	4.52687e-07								Theory rho2	3.80909	0.163249
															Theory rho2	34.1465	4.88897e-07								Theory rho2	3.82121	0.165848
															Theory rho2	34.5337	5.28015e-07								Theory rho2	3.83333	0.168474
															Theory rho2	34.9209	5.70273e-07								Theory rho2	3.84545	0.171126
															Theory rho2	35.3081	6.15926e-07								Theory rho2	3.85758	0.173804
															Theory rho2	35.6953	6.65246e-07								Theory rho2	3.8697	0.176508
															Theory rho2	36.0825	7.1853e-07								Theory rho2	3.88182	0.179237
															Theory rho2	36.4697	7.76097e-07								Theory rho2	3.89394	0.181992
															Theory rho2	36.8569	8.38293e-07								Theory rho2	3.90606	0.184772
															Theory rho2	37.2441	9.05492e-07								Theory rho2	3.91818	0.187578
															Theory rho2	37.6313	9.78097e-07								Theory rho2	3.9303	0.190407
															Theory rho2	38.0185	1.05655e-06								Theory rho2	3.94242	0.193261
															Theory rho2	38.4057	1.14131e-06								Theory rho2	3.95455	0.196139
															Theory rho2	38.7929	1.2329e-06								Theory rho2	3.96667	0.199041
															Theory rho2	39.1801	1.33186e-06								Theory rho2	3.97879	0.201965
															Theory rho2	39.5673	1.4388e-06								Theory rho2	3.99091	0.204913
															Theory rho2	39.9545	1.55436e-06								Theory rho2	4.00303	0.207883
															Theory rho2	40.3418	1.67923e-06								Theory rho2	4.01515	0.210876
															Theory rho2	40.729	1.81418e-06								Theory rho2	4.02727	0.21389
															Theory rho2	41.1162	1.96e-06								Theory rho2	4.03939	0.216925
															Theory rho2	41.5034	2.1176e-06								Theory rho2	4.05152	0.219982
															Theory rho2	41.8906	2.28791e-06								Theory rho2	4.06364	0.223058
															Theory rho2	42.2778	2.47197e-06								Theory rho2	4.07576	0.226155
															Theory rho2	42.665	2.67089e-06								Theory rho2	4.08788	0.229271
															Theory rho2	43.0522	2.88588e-06								Theory rho2	4.1	0.232406
															Theory rho2	43.4394	3.11824e-06								Theory rho2	4.11212	0.23556
															Theory rho2	43.8266	3.36938e-06								Theory rho2	4.12424	0.238732
															Theory rho2	44.2138	3.64082e-06								Theory rho2	4.13636	0.241921
															Theory rho2	44.601	3.93421e-06								Theory rho2	4.14848	0.245127
															Theory rho2	44.9882	4.25133e-06								Theory rho2	4.16061	0.24835
															Theory rho2	45.3754	4.59411e-06								Theory rho2	4.17273	0.251588
															Theory rho2	45.7626	4.96462e-06								Theory rho2	4.18485	0.254842
															Theory rho2	46.1498	5.36513e-06								Theory rho2	4.19697	0.258111
															Theory rho2	46.537	5.79806e-06								Theory rho2	4.20909	0.261394
															Theory rho2	46.9242	6.26605e-06								Theory rho2	4.22121	0.26469
															Theory rho2	47.3114	6.77196e-06								Theory rho2	4.23333	0.268
															Theory rho2	47.6987	7.31886e-06								Theory rho2	4.24545	0.271322
															Theory rho2	48.0859	7.91007e-06								Theory rho2	4.25758	0.274656
															Theory rho2	48.4731	8.54922e-06								Theory rho2	4.2697	0.278002
															Theory rho2	48.8603	9.24019e-06								Theory rho2	4.28182	0.281358
															Theory rho2	49.2475	9.98719e-06								Theory rho2	4.29394	0.284725
															Theory rho2	49.6347	1.07948e-05								Theory rho2	4.30606	0.2881
															Theory rho2	50.0219	1.16679e-05								Theory rho2	4.31818	0.291485
															Theory rho2	50.4091	1.26119e-05								Theory rho2	4.3303	0.294879
															Theory rho2	50.7963	1.36325e-05								Theory rho2	4.34242	0.29828
															Theory rho2	51.1835	1.47359e-05								Theory rho2	4.35455	0.301688
															Theory rho2	51.5707	1.59289e-05								Theory rho2	4.36667	0.305102
															Theory rho2	51.9579	1.72188e-05								Theory rho2	4.37879	0.308523
															Theory rho2	52.3451	1.86135e-05								Theory rho2	4.39091	0.311949
															Theory rho2	52.7323	2.01214e-05								Theory rho2	4.40303	0.31538
															Theory rho2	53.1195	2.17518e-05								Theory rho2	4.41515	0.318815
															Theory rho2	53.5067	2.35147e-05								Theory rho2	4.42727	0.322253
															Theory rho2	53.8939	2.54208e-05								Theory rho2	4.43939	0.325695
															Theory rho2	54.2811	2.74818e-05								Theory rho2	4.45152	0.329139
															Theory rho2	54.6684	2.97102e-05								Theory rho2	4.46364	0.332585
															Theory rho2	55.0556	3.21197e-05								Theory rho2	4.47576	0.336032
															Theory rho2	55.4428	3.47249e-05								Theory rho2	4.48788	0.33948
															Theory rho2	55.83	3.75418e-05								Theory rho2	4.5	0.342928
															Theory rho2	56.2172	4.05876e-05								Theory rho2	4.51212	0.346375
															Theory rho2	56.6044	4.38808e-05								Theory rho2	4.52424	0.349822
															Theory rho2	56.9916	4.74415e-05								Theory rho2	4.53636	0.353268
															Theory rho2	57.3788	5.12913e-05								Theory rho2	4.54848	0.356711
															Theory rho2	57.766	5.54537e-05								Theory rho2	4.56061	0.360152
															Theory rho2	58.1532	5.9954e-05								Theory rho2	4.57273	0.36359
															Theory rho2	58.5404	6.48195e-05								Theory rho2	4.58485	0.367025
															Theory rho2	58.9276	7.00797e-05								Theory rho2	4.59697	0.370456
															Theory rho2	59.3148	7.57664e-05								Theory rho2	4.60909	0.373883
															Theory rho2	59.702	8.1914e-05								Theory rho2	4.62121	0.377304
															Theory rho2	60.0892	8.85597e-05								Theory rho2	4.63333	0.380721
															Theory rho2	60.4764	9.57435e-05								Theory rho2	4.64545	0.384132
															Theory rho2	60.8636	0.000103509								Theory rho2	4.65758	0.387537
															Theory rho2	61.2508	0.000111901								Theory rho2	4.6697	0.390935
															Theory rho2	61.638	0.000120972								Theory rho2	4.68182	0.394326
															Theory rho2	62.0253	0.000130776								Theory rho2	4.69394	0.397711
															Theory rho2	62.4125	0.00014137								Theory rho2	4.70606	0.401087
															Theory rho2	62.7997	0.000152817								Theory rho2	4.71818	0.404456
															Theory rho2	62.9933	0.000158882								Theory rho2	4.7303	0.407816
															Theory rho2	63.1869	0.000165185								Theory rho2	4.74242	0.411168
															Theory rho2	63.3805	0.000171738								Theory rho2	4.75455	0.414511
															Theory rho2	63.5741	0.000178548								Theory rho2	4.76667	0.417845
															Theory rho2	63.7677	0.000185626								Theory rho2	4.77879	0.421169
															Theory rho2	63.9613	0.000192983								Theory rho2	4.79091	0.424484
															Theory rho2	64.1549	0.000200628								Theory rho2	4.80303	0.427788
															Theory rho2	64.3485	0.000208574								Theory rho2	4.81515	0.431083
															Theory rho2	64.5421	0.000216832								Theory rho2	4.82727	0.434366
															Theory rho2	64.7357	0.000225413								Theory rho2	4.83939	0.43764
															Theory rho2	64.9293	0.00023433								Theory rho2	4.85152	0.440902
															Theory rho2	65.1229	0.000243596								Theory rho2	4.86364	0.444153
															Theory rho2	65.3165	0.000253224								Theory rho2	4.87576	0.447393
															Theory rho2	65.5101	0.000263228								Theory rho2	4.88788	0.450622
															Theory rho2	65.7037	0.000273622								Theory rho2	4.9	0.453839
															Theory rho2	65.8973	0.00028442								Theory rho2	4.91212	0.457044
															Theory rho2	66.0909	0.000295639								Theory rho2	4.92424	0.460238
															Theory rho2	66.2845	0.000307294								Theory rho2	4.93636	0.46342
															Theory rho2	66.4781	0.000319402								Theory rho2	4.94848	0.46659
															Theory rho2	66.6717	0.000331978								Theory rho2	4.96061	0.469747
															Theory rho2	66.8653	0.000345041								Theory rho2	4.97273	0.472893
															Theory rho2	67.0589	0.000358609								Theory rho2	4.98485	0.476027
															Theory rho2	67.2525	0.0003727								Theory rho2	4.99697	0.479148
															Theory rho2	67.4461	0.000387335								Theory rho2	5.00909	0.482257
															Theory rho2	67.6397	0.000402532								Theory rho2	5.02121	0.485354
															Theory rho2	67.8333	0.000418312								Theory rho2	5.03333	0.488438
															Theory rho2	68.0269	0.000434698								Theory rho2	5.04545	0.49151
															Theory rho2	68.2205	0.00045171								Theory rho2	5.05758	0.49457
															Theory rho2	68.4141	0.000469371								Theory rho2	5.0697	0.497618
															Theory rho2	68.6077	0.000487706								Theory rho2	5.08182	0.500653
															Theory rho2	68.8013	0.000506738								Theory rho2	5.09394	0.503676
															Theory rho2	68.9949	0.000526491								Theory rho2	5.10606	0.506687
															Theory rho2	69.1886	0.000546992								Theory rho2	5.11818	0.509686
															Theory rho2	69.3822	0.000568268								Theory rho2	5.1303	0.512673
															Theory rho2	69.5758	0.000590345								Theory rho2	5.14242	0.515648
															Theory rho2	69.7694	0.000613251								Theory rho2	5.15455	0.518611
															Theory rho2	69.963	0.000637016								Theory rho2	5.16667	0.521563
															Theory rho2	70.1566	0.000661668								Theory rho2	5.17879	0.524502
															Theory rho2	70.3502	0.00068724								Theory rho2	5.19091	0.52743
															Theory rho2	70.5438	0.000713761								Theory rho2	5.20303	0.530347
															Theory rho2	70.7374	0.000741264								Theory rho2	5.21515	0.533252
															Theory rho2	70.931	0.000769782								Theory rho2	5.22727	0.536146
															Theory rho2	71.1246	0.00079935								Theory rho2	5.23939	0.539029
															Theory rho2	71.3182	0.000830001								Theory rho2	5.25152	0.541901
															Theory rho2	71.5118	0.000861772								Theory rho2	5.26364	0.544762
															Theory rho2	71.7054	0.000894699								Theory rho2	5.27576	0.547612
															Theory rho2	71.899	0.000928819								Theory rho2	5.28788	0.550452
															Theory rho2	72.0926	0.00096417								Theory rho2	5.3	0.553282
															Theory rho2	72.2862	0.00100079								Theory rho2	5.31212	0.556101
															Theory rho2	72.4798	0.00103872								Theory rho2	5.32424	0.55891
															Theory rho2	72.6734	0.00107801								Theory rho2	5.33636	0.561709
															Theory rho2	72.867	0.00111868								Theory rho2	5.34848	0.564499
															Theory rho2	73.0606	0.00116079								Theory rho2	5.36061	0.567279
															Theory rho2	73.2542	0.00120438								Theory rho2	5.37273	0.57005
															Theory rho2	73.4478	0.00124949								Theory rho2	5.38485	0.572812
															Theory rho2	73.6414	0.00129616								Theory rho2	5.39697	0.575564
															Theory rho2	73.835	0.00134445								Theory rho2	5.40909	0.578308
															Theory rho2	74.0286	0.00139439								Theory rho2	5.42121	0.581043
															Theory rho2	74.2222	0.00144603								Theory rho2	5.43333	0.58377
															Theory rho2	74.4158	0.00149942								Theory rho2	5.44545	0.586489
															Theory rho2	74.6094	0.0015546								Theory rho2	5.45758	0.5892
															Theory rho2	74.803	0.00161163								Theory rho2	5.4697	0.591902
															Theory rho2	74.9966	0.00167054								Theory rho2	5.48182	0.594598
															Theory rho2	75.1902	0.0017314								Theory rho2	5.49394	0.597285
															Theory rho2	75.3838	0.00179423								Theory rho2	5.50606	0.599966
															Theory rho2	75.5774	0.00185911								Theory rho2	5.51818	0.60264
															Theory rho2	75.771	0.00192606								Theory rho2	5.5303	0.605307
															Theory rho2	75.9646	0.00199514								Theory rho2	5.54242	0.607967
															Theory rho2	76.1582	0.0020664								Theory rho2	5.55455	0.610621
															Theory rho2	76.3519	0.00213988								Theory rho2	5.56667	0.613269
															Theory rho2	76.5455	0.00221563								Theory rho2	5.57879	0.61591
															Theory rho2	76.7391	0.00229369								Theory rho2	5.59091	0.618546
															Theory rho2	76.9327	0.00237411								Theory rho2	5.60303	0.621177
															Theory rho2	77.1263	0.00245694								Theory rho2	5.61515	0.623802
															Theory rho2	77.3199	0.00254221								Theory rho2	5.62727	0.626422
															Theory rho2	77.5135	0.00262997								Theory rho2	5.63939	0.629037
															Theory rho2	77.7071	0.00272026								Theory rho2	5.65152	0.631648
															Theory rho2	77.9007	0.00281311								Theory rho2	5.66364	0.634254
															Theory rho2	78.0943	0.00290857								Theory rho2	5.67576	0.636855
															Theory rho2	78.2879	0.00300666								Theory rho2	5.68788	0.639453
															Theory rho2	78.4815	0.00310741								Theory rho2	5.7	0.642046
															Theory rho2	78.6751	0.00321087								Theory rho2	5.71212	0.644636
															Theory rho2	78.8687	0.00331705								Theory rho2	5.72424	0.647223
															Theory rho2	79.0623	0.00342598								Theory rho2	5.73636	0.649806
															Theory rho2	79.2559	0.00353768								Theory rho2	5.74848	0.652386
															Theory rho2	79.4495	0.00365217								Theory rho2	5.76061	0.654964
															Theory rho2	79.6431	0.00376946								Theory rho2	5.77273	0.657538
															Theory rho2	79.8367	0.00388957								Theory rho2	5.78485	0.660111
															Theory rho2	80.0303	0.00401249								Theory rho2	5.79697	0.662681
															Theory rho2	80.2239	0.00413824								Theory rho2	5.80909	0.665249
															Theory rho2	80.4175	0.0042668								Theory rho2	5.82121	0.667815
															Theory rho2	80.6111	0.00439818								Theory rho2	5.83333	0.670379
															Theory rho2	80.8047	0.00453237								Theory rho2	5.84545	0.672942
															Theory rho2	80.9983	0.00466934								Theory rho2	5.85758	0.675503
															Theory rho2	81.1919	0.00480908								Theory rho2	5.8697	0.678064
															Theory rho2	81.3855	0.00495156								Theory rho2	5.88182	0.680624
															Theory rho2	81.5791	0.00509674								Theory rho2	5.89394	0.683182
															Theory rho2	81.7727	0.0052446								Theory rho2	5.90606	0.685741
															Theory rho2	81.9663	0.00539508								Theory rho2	5.91818	0.688299
															Theory rho2	82.1599	0.00554814								Theory rho2	5.9303	0.690857
															Theory rho2	82.3535	0.00570373								Theory rho2	5.94242	0.693414
															Theory rho2	82.5471	0.00586177								Theory rho2	5.95455	0.695972
															Theory rho2	82.7407	0.00602222								Theory rho2	5.96667	0.698531
															Theory rho2	82.9343	0.00618498								Theory rho2	5.97879	0.70109
															Theory rho2	83.1279	0.00634999								Theory rho2	5.99091	0.703649
															Theory rho2	83.3215	0.00651716								Theory rho2	6.00303	0.70621
															Theory rho2	83.5152	0.0066864								Theory rho2	6.01515	0.708772
															Theory rho2	83.7088	0.00685761								Theory rho2	6.02727	0.711335
															Theory rho2	83.9024	0.00703068								Theory rho2	6.03939	0.713899
															Theory rho2	84.096	0.00720552								Theory rho2	6.05152	0.716465
															Theory rho2	84.2896	0.00738201								Theory rho2	6.06364	0.719032
															Theory rho2	84.4832	0.00756002								Theory rho2	6.07576	0.721602
															Theory rho2	84.6768	0.00773944								Theory rho2	6.08788	0.724173
															Theory rho2	84.8704	0.00792014								Theory rho2	6.1	0.726747
															Theory rho2	85.064	0.00810198
															Theory rho2	85.2576	0.00828482
															Theory rho2	85.4512	0.00846853
															Theory rho2	85.6448	0.00865296
															Theory rho2	85.8384	0.00883796
															Theory rho2	86.032	0.00902338
															Theory rho2	86.2256	0.00920907
															Theory rho2	86.4192	0.00939488
															Theory rho2	86.6128	0.00958064
															Theory rho2	86.8064	0.0097662
															Theory rho2	87	0.00995141
															Theory rho2	87.1936	0.0101361
															Theory rho2	87.3872	0.0103201
															Theory rho2	87.5808	0.0105033
															Theory rho2	87.7744	0.0106855
															Theory rho2	87.968	0.0108666
															Theory rho2	88.1616	0.0110463
															Theory rho2	88.3552	0.0112247
															Theory rho2	88.5488	0.0114014
															Theory rho2	88.7424	0.0115764
															Theory rho2	88.936	0.0117496
															Theory rho2	89.1296	0.0119208
															Theory rho2	89.3232	0.0120898
															Theory rho2	89.5168	0.0122566
															Theory rho2	89.7104	0.0124209
															Theory rho2	89.904	0.0125828
															Theory rho2	90.0976	0.0127422
															Theory rho2	90.2912	0.0128988
															Theory rho2	90.4848	0.0130526
															Theory rho2	90.6785	0.0132035
															Theory rho2	90.8721	0.0133514
															Theory rho2	91.0657	0.0134963
															Theory rho2	91.2593	0.013638
															Theory rho2	91.4529	0.0137766
															Theory rho2	91.6465	0.0139119
															Theory rho2	91.8401	0.0140439
															Theory rho2	92.0337	0.0141725
															Theory rho2	92.2273	0.0142978
															Theory rho2	92.4209	0.0144196
															Theory rho2	92.6145	0.0145379
															Theory rho2	92.8081	0.0146528
															Theory rho2	93.0017	0.0147642
															Theory rho2	93.1953	0.0148721
															Theory rho2	93.3889	0.0149765
															Theory rho2	93.5825	0.0150773
															Theory rho2	93.7761	0.0151746
															Theory rho2	93.9697	0.0152685
															Theory rho2	94.1633	0.0153588
															Theory rho2	94.3569	0.0154457
															Theory rho2	94.5505	0.0155291
															Theory rho2	94.7441	0.0156091
															Theory rho2	94.9377	0.0156857
															Theory rho2	95.1313	0.015759
															Theory rho2	95.3249	0.0158289
															Theory rho2	95.5185	0.0158955
															Theory rho2	95.7121	0.0159589
															Theory rho2	95.9057	0.0160191
															Theory rho2	96.0993	0.0160762
															Theory rho2	96.2929	0.0161301
															Theory rho2	96.4865	0.016181
															Theory rho2	96.6801	0.0162289
															Theory rho2	96.8737	0.0162739
															Theory rho2	97.0673	0.0163159
															Theory rho2	97.2609	0.0163552
															Theory rho2	97.4545	0.0163916
															Theory rho2	97.6481	0.0164253
															Theory rho2	97.8418	0.0164564
															Theory rho2	98.0354	0.0164848
															Theory rho2	98.229	0.0165107
															Theory rho2	98.4226	0.0165342
															Theory rho2	98.6162	0.0165552
															Theory rho2	98.8098	0.0165738
															Theory rho2	99.0034	0.0165901
															Theory rho2	99.197	0.0166042
															Theory rho2	99.3906	0.0166161
															Theory rho2	99.5842	0.0166259
															Theory rho2	99.7778	0.0166336
															Theory rho2	99.9714	0.0166393
															Theory rho2	100.165	0.016643
															Theory rho2	100.359	0.0166448
															Theory rho2	100.552	0.0166448
															Theory rho2	100.746	0.0166429
															Theory rho2	100.939	0.0166394
															Theory rho2	101.133	0.0166341
															Theory rho2	101.327	0.0166272
															Theory rho2	101.52	0.0166187
															Theory rho2	101.714	0.0166087
															Theory rho2	101.907	0.0165972
															Theory rho2	102.101	0.0165843
															Theory rho2	102.295	0.0165699
															Theory rho2	102.488	0.0165542
															Theory rho2	102.682	0.0165373
															Theory rho2	102.875	0.016519
															Theory rho2	103.069	0.0164995
															Theory rho2	103.263	0.0164789
															Theory rho2	103.456	0.0164571
															Theory rho2	103.843	0.0164103
															Theory rho2	104.231	0.0163594
															Theory rho2	104.618	0.0163047
															Theory rho2	105.005	0.0162465
															Theory rho2	105.392	0.016185
															Theory rho2	105.779	0.0161205
															Theory rho2	106.167	0.0160532
															Theory rho2	106.554	0.0159832
															Theory rho2	106.941	0.0159109
															Theory rho2	107.328	0.0158364
															Theory rho2	107.715	0.0157599
															Theory rho2	108.103	0.0156815
															Theory rho2	108.49	0.0156014
															Theory rho2	108.877	0.0155197
															Theory rho2	109.264	0.0154366
															Theory rho2	109.652	0.0153522
															Theory rho2	110.039	0.0152666
															Theory rho2	110.426	0.01518
															Theory rho2	110.813	0.0150923
															Theory rho2	111.2	0.0150038
															Theory rho2	111.588	0.0149145
															Theory rho2	111.975	0.0148245
															Theory rho2	112.362	0.0147339
															Theory rho2	112.749	0.0146427
															Theory rho2	113.136	0.0145511
															Theory rho2	113.524	0.014459
															Theory rho2	113.911	0.0143665
															Theory rho2	114.298	0.0142737
															Theory rho2	114.685	0.0141807
															Theory rho2	115.072	0.0140875
															Theory rho2	115.46	0.013994
															Theory rho2	115.847	0.0139005
															Theory rho2	116.234	0.0138069
															Theory rho2	116.621	0.0137132
															Theory rho2	117.008	0.0136195
															Theory rho2	117.396	0.0135258
															Theory rho2	117.783	0.0134321
															Theory rho2	118.17	0.0133385
															Theory rho2	118.557	0.013245
															Theory rho2	118.944	0.0131516
															Theory rho2	119.332	0.0130584
															Theory rho2	119.719	0.0129653
															Theory rho2	120.106	0.0128724
															Theory rho2	120.493	0.0127797
															Theory rho2	120.88	0.0126871
															Theory rho2	121.268	0.0125949
															Theory rho2	121.655	0.0125028
															Theory rho2	122.042	0.012411
															Theory rho2	122.429	0.0123195
															Theory rho2	122.816	0.0122283
															Theory rho2	123.204	0.0121373
															Theory rho2	123.591	0.0120467
															Theory rho2	124.172	0.0119113
															Theory rho2	124.753	0.0117767
															Theory rho2	125.333	0.0116428
															Theory rho2	125.914	0.0115097
															Theory rho2	126.495	0.0113774
															Theory rho2	127.076	0.011246
															Theory rho2	127.657	0.0111153
															Theory rho2	128.237	0.0109856
															Theory rho2	128.818	0.0108568
															Theory rho2	129.399	0.0107288
															Theory rho2	129.98	0.0106018
															Theory rho2	130.561	0.0104757
															Theory rho2	131.141	0.0103505
															Theory rho2	131.722	0.0102262
															Theory rho2	132.303	0.010103
															Theory rho2	132.884	0.00998065
															Theory rho2	133.465	0.00985931
															Theory rho2	134.045	0.00973894
															Theory rho2	134.626	0.00961956
															Theory rho2	135.207	0.00950116
															Theory rho2	135.788	0.00938376
															Theory rho2	136.369	0.00926736
															Theory rho2	136.949	0.00915196
															Theory rho2	137.53	0.00903756
															Theory rho2	138.111	0.00892417
															Theory rho2	138.692	0.0088118
															Theory rho2	139.273	0.00870043
															Theory rho2	139.854	0.00859008
															Theory rho2	140.434	0.00848074
															Theory rho2	141.015	0.00837242
															Theory rho2	141.596	0.00826511
															Theory rho2	142.177	0.00815883
															Theory rho2	142.758	0.00805355
															Theory rho2	143.338	0.00794929
															Theory rho2	143.919	0.00784605
															Theory rho2	144.5	0.00774382

## Sheet: Figure 5
Figure 5e
series	x	y
Sperm asters	0	0.0773847
Sperm asters	1	1
Zebrafish embryo	0	0.0773847
Zebrafish embryo	1	1
Frog egg centrosomes	0	0.174726
Frog egg centrosomes	1	0.556339
Frog egg centrosomes	2	0.837267
Frog egg centrosomes	3	0.853633
Frog egg centrosomes	4	1
HeLa centrosomes	0	0.00728697
HeLa centrosomes	1	0.0404394
HeLa centrosomes	2	0.147704
Drosophila embryo (Deneke)	5	0.249756
Drosophila embryo (Deneke)	6	0.408938
Drosophila embryo (Deneke)	7	0.845767
Drosophila embryo (Deneke)	8	1

## Sheet: EDFigure 1
ED Figure 1b				ED Figure 1d					ED Figure 1g				ED Figure 1j
x-10 min	y-10 min	x-20 min	y-10 min	x-0 min	y-0 min	x-8.1 min	y-8.1 min		radius_um	tubulin_norm	mitochondria_norm		radius_um	Lipids (magenta)	Tubulin (green)
0	5118.84	0	5307.58	0	530.153	0	500.471		0.162501	0.654676	0.19909		1.29746	1.00002	0.345419
0.65	5059.07	0.65	5302.14	0.65	529.85	0.65	505.484		1.14572	0.785584	0.0789403		3.59414	0.776381	0.888565
1.3	5083.34	1.3	5364.77	1.3	526.201	1.3	505.211		2.12893	0.746198	0.0792079		5.89082	0.706594	1.00002
1.95	5033	1.95	5346.02	1.95	528.409	1.95	508.714		3.11214	0.833075	0.0663634		8.18751	0.715044	0.995359
2.6	5105.66	2.6	5238.11	2.6	525.188	2.6	514.071		4.09536	0.889445	0.278298		10.4842	0.617866	0.94626
3.25	5125.62	3.25	5260.26	3.25	519.713	3.25	516.214		5.07857	0.875467	0.3559		12.7809	0.603005	0.994922
3.9	5214.89	3.9	5261.13	3.9	515.902	3.9	520.54		6.06179	0.881978	0.474445		15.0776	0.587125	0.996233
4.55	5296.73	4.55	5218.14	4.55	516.394	4.55	520.256		7.045	0.934569	0.590848		17.3742	0.486159	0.759626
5.2	5271.29	5.2	5227.99	5.2	508.568	5.2	522.129		8.02822	0.90347	0.724378		19.6709	0.451921	0.83393
5.85	5245.02	5.85	5186.63	5.85	507.282	5.85	522.299		9.01143	0.909617	0.827669		21.9676	0.387816	0.782354
6.5	5159.72	6.5	5208.39	6.5	511.004	6.5	520.456		9.99465	0.952691	0.884132		24.2643	0.343525	0.557986
7.15	5088.64	7.15	5293.18	7.15	508.099	7.15	519.321		10.9779	0.967854	0.938186		26.561	0.340902	0.718832
7.8	5159.85	7.8	5387.51	7.8	511.445	7.8	517.55		11.9611	0.922594	0.844795		28.8577	0.346293	0.673958
8.45	5272.11	8.45	5431.38	8.45	509.221	8.45	519.536		12.9443	0.919042	0.757024		31.1543	0.330267	0.686197
9.1	5270.81	9.1	5457.71	9.1	510.298	9.1	516.009		13.9275	0.978964	1		33.451	0.293115	0.662157
9.75	5250.41	9.75	5498.25	9.75	510.411	9.75	516.425		14.9107	0.963619	0.785389		35.7477	0.329975	0.637389
10.4	5190.11	10.4	5478.16	10.4	512.402	10.4	518.235		15.8939	0.922138	0.993845		38.0444	0.354743	0.645548
11.05	5156.36	11.05	5406.9	11.05	512.601	11.05	516.415		16.8771	1	0.845866		40.3411	0.333763	0.464742
11.7	5180.61	11.7	5483.94	11.7	514.902	11.7	518.156		17.8604	0.990256	0.953439		42.6378	0.306227	0.54837
12.35	5129.65	12.35	5474.91	12.35	511.65	12.35	525.28		18.8436	0.984519	0.829275		44.9344	0.22697	0.36669
13	5130.27	13	5496	13	511.28	13	528.456		19.8268	0.932201	0.840246		47.2311	0.211526	0.267036
13.65	5271.02	13.65	5436.47	13.65	513.047	13.65	528.85		20.81	0.965304	0.799572		49.5278	0.218083	0.294572
14.3	5252.77	14.3	5479.23	14.3	511.869	14.3	528.74		21.7932	0.952145	0.693872		51.8245	0.246056	0.337989
14.95	5211.19	14.95	5557.31	14.95	512.214	14.95	529.071		22.7764	0.933021	0.728659		54.1212	0.14305	0.251884
15.6	4997.44	15.6	5659.52	15.6	509.569	15.6	526.548		23.7596	0.961115	0.641156		56.4179	0.121051	0.218374
16.25	4964.53	16.25	5696.23	16.25	504.266	16.25	526.679		24.7429	0.920681	0.586834		58.7145	0.131832	0.301857
16.9	5028.28	16.9	5704.76	16.9	506.118	16.9	532.295		25.7261	0.935798	0.537329		61.0112	0.0991966	0.256692
17.55	5007.88	17.55	5737.3	17.55	505.59	17.55	535.503		26.7093	0.93211	0.470698		63.3079	0.0876868	0.187196
18.2	5059.79	18.2	5621.76	18.2	504.836	18.2	531.955		27.6925	0.889582	0.589778		65.6046	0.0578196	0.10517
18.85	5112.62	18.85	5513.44	18.85	510.527	18.85	533.593		28.6757	0.873509	0.456516		67.9013	0.0237273	0.169567
19.5	5112.82	19.5	5607.57	19.5	510.229	19.5	531.408		29.6589	0.863583	0.367675		70.198	0.0216876	0.090455
20.15	5131.8	20.15	5733.85	20.15	509.826	20.15	527.364		30.6421	0.888945	0.430024		72.4946	0.0117804	-2.08082e-05
20.8	5164.95	20.8	5817.71	20.8	509.43	20.8	527.537		31.6254	0.901375	0.401391		74.7913	0.0107605	0.0846272
21.45	5252.8	21.45	5967.64	21.45	513.783	21.45	531.936		32.6086	0.872871	0.336098		77.088	0.000561967	0.107355
22.1	5246.87	22.1	5990.32	22.1	515.212	22.1	535.998		33.5918	0.942082	0.335563		79.3847	0.029555	0.10619
22.75	5100.5	22.75	5966.26	22.75	515.846	22.75	539.534		34.575	0.825927	0.427348		81.6814	0.0181909	0.171169
23.4	5034.64	23.4	5904.55	23.4	520.379	23.4	542.316		35.5582	0.840907	0.578539		83.9781	0.0426674	0.152812
24.05	4976.61	24.05	5864.27	24.05	525.158	24.05	542.659		36.5414	0.813451	0.330479		86.2747	0.0616076	0.0667069
24.7	5011.6	24.7	5826.56	24.7	533.878	24.7	542.906		37.5247	0.829342	0.24137		88.5714	0.0639387	0.10721
25.35	5112.09	25.35	5821.62	25.35	538.161	25.35	544.841		38.5079	0.831618	0.375167		90.8681	0.0649586	0.0544686
26	5128.69	26	5972.69	26	541.611	26	555.35		39.4911	0.778299	0.340648
26.65	5185.81	26.65	6092.9	26.65	541.934	26.65	548.869		40.4743	0.792232	0.323254
27.3	5085.32	27.3	6044.13	27.3	543.695	27.3	539.508		41.4575	0.831983	0.36928
27.95	5071.85	27.95	6052.41	27.95	549.614	27.95	537.997		42.4407	0.812221	0.355633
28.6	5139.69	28.6	5952.65	28.6	553.306	28.6	538.547		43.4239	0.798242	0.388547
29.25	5227.59	29.25	5895.18	29.25	550.234	29.25	534.78		44.4072	0.832893	0.484881
29.9	5339.64	29.9	5918.65	29.9	551.426	29.9	531.085		45.3904	0.806894	0.362323
30.55	5342.53	30.55	5923.23	30.55	548.12	30.55	533.787		46.3736	0.826837	0.324324
31.2	5163.05	31.2	5990.22	31.2	553.352	31.2	543.442		47.3568	0.835716	0.320846
31.85	4977.82	31.85	6097.91	31.85	554.87	31.85	542.768		48.34	0.832802	0.332085
32.5	4912.25	32.5	6254.95	32.5	558.984	32.5	542.234		49.3232	0.780758	0.20471
33.15	4963.77	33.15	6299.28	33.15	558.163	33.15	545.629		50.3064	0.774246	0.231201
33.8	5122.95	33.8	6265.98	33.8	553.889	33.8	546.927		51.2897	0.746881	0.331817
34.45	5285.99	34.45	6272.98	34.45	551.929	34.45	554.399		52.2729	0.748748	0.301846
35.1	5359.95	35.1	6316.66	35.1	551.586	35.1	562.543		53.2561	0.768737	0.3559
35.75	5284.16	35.75	6286.5	35.75	557.13	35.75	575.641		54.2393	0.715053	0.41263
36.4	5100.93	36.4	6303.33	36.4	556.067	36.4	565.536		55.2225	0.691012	0.264116
37.05	5094.98	37.05	6422.13	37.05	557.779	37.05	555.837		56.2057	0.695929	0.356168
37.7	5101.42	37.7	6476.11	37.7	568.655	37.7	550.451		57.1889	0.705082	0.383998
38.35	5096.19	38.35	6453.9	38.35	569.796	38.35	551.481		58.1722	0.69511	0.285523
39	5088.27	39	6282.04	39	563.533	39	547.855		59.1554	0.703397	0.252341
39.65	5107.77	39.65	6223.43	39.65	571.601	39.65	550.064		60.1386	0.674984	0.234413
40.3	5071.29	40.3	6230.76	40.3	581.223	40.3	547.816		61.1218	0.700892	0.29034
40.95	5057.94	40.95	6324.6	40.95	581.409	40.95	542.679		62.105	0.634778	0.380252
41.6	5075.95	41.6	6314.3	41.6	580.02	41.6	555.66		63.0882	0.64434	0.414504
42.25	5201.2	42.25	6262.71	42.25	579.307	42.25	564.919		64.0714	0.653037	0.400054
42.9	5266.1	42.9	6171.87	42.9	581.447	42.9	557.69		65.0547	0.658319	0.244581
43.55	5300.04	43.55	6167.67	43.55	567.86	43.55	545.207		66.0379	0.692287	0.39042
44.2	5360.48	44.2	6232.66	44.2	558.409	44.2	550.762		67.0211	0.6371	0.342253
44.85	5374.49	44.85	6381.63	44.85	547.019	44.85	545.791		68.0043	0.627857	0.279636
45.5	5246.83	45.5	6465.3	45.5	553.153	45.5	544.031		68.9875	0.58155	0.214075
46.15	5144.19	46.15	6539.47	46.15	554.191	46.15	544.288		69.9707	0.545533	0.238694
46.8	5172.57	46.8	6469.65	46.8	550.84	46.8	539.684		70.9539	0.537565	0.289269
47.45	5247.91	47.45	6425.27	47.45	550.851	47.45	540.034		71.9372	0.542801	0.227723
48.1	5254.94	48.1	6350.06	48.1	550.355	48.1	537.89		72.9204	0.499863	0.284988
48.75	5338.97	48.75	6325.88	48.75	547.363	48.75	533.679		73.9036	0.50683	0.155472
49.4	5423.64	49.4	6208.07	49.4	548.26	49.4	527.212		74.8868	0.470039	0.230399
50.05	5447.16	50.05	6223.62	50.05	550.607	50.05	528.299		75.87	0.458337	0.151191
50.7	5537.24	50.7	6286.35	50.7	549.384	50.7	527.012		76.8532	0.479738	0.19909
51.35	5583.5	51.35	6494.31	51.35	548.74	51.35	526.61		77.8364	0.447682	0
52	5597.74	52	6496.02	52	554.952	52	525.423		78.8197	0.486477	0.16243
52.65	5619.36	52.65	6432.48	52.65	552.837	52.65	528.435		79.8029	0.429697	0.112657
53.3	5591.96	53.3	6428.04	53.3	554.048	53.3	524.334		80.7861	0.425826	0.112657
53.95	5697.92	53.95	6459.45	53.95	552.524	53.95	519.118		81.7693	0.440169	0.167514
54.6	5684.4	54.6	6437.86	54.6	553.635	54.6	521.51		82.7525	0.341954	0.299973
55.25	5736.08	55.25	6440.46	55.25	553.187	55.25	520.526		83.7357	0.389673	0.0642226
55.9	5832.77	55.9	6524.79	55.9	553.368	55.9	517.281		84.7189	0.375649	0.167782
56.55	5816.69	56.55	6505.11	56.55	547.652	56.55	519.847		85.7022	0.350241	0.290072
57.2	5796.53	57.2	6502.38	57.2	547.096	57.2	520.134		86.6854	0.331345	0.163233
57.85	5940.12	57.85	6568.25	57.85	546.667	57.85	516.553		87.6686	0.27411	0.136741
58.5	6054.27	58.5	6499.36	58.5	557.885	58.5	521.77		88.6518	0.211593	0.0687717
59.15	6034.42	59.15	6496.67	59.15	543.02	59.15	528.518		89.635	0.248247	0.206048
59.8	6055.65	59.8	6504.95	59.8	547.023	59.8	523.351		90.6182	0.207905	0.245919
60.45	5981.62	60.45	6611.47	60.45	552.165	60.45	523.073		91.6014	0.147072	0.128713
61.1	5999.27	61.1	6883.38	61.1	560.723	61.1	520.322		92.5847	0.163646	0.300508
61.75	5959.86	61.75	7005.67	61.75	554.984	61.75	519.814		93.5679	0.132957	0.199358
62.4	5909.99	62.4	6920.12	62.4	557.607	62.4	519.783		94.5511	0.0803206	0.143966
63.05	5971.96	63.05	6826.58	63.05	557.429	63.05	515.939		95.5343	0.0921137	0.36045
63.7	6006.15	63.7	6958.36	63.7	547.678	63.7	516.327		96.5175	0	0.112657
64.35	6016.1	64.35	6959.96	64.35	545.385	64.35	515.407		97.5007	9.10664e-05	0.316296
65	5931.59	65	6914.61	65	546.63	65	511.815
65.65	5936.5	65.65	6811.42	65.65	550.006	65.65	510.274
66.3	6019.66	66.3	6903.13	66.3	555.302	66.3	512.318
66.95	6129.64	66.95	7047.55	66.95	556.398	66.95	519.592
67.6	6152.78	67.6	7053.48	67.6	555.999	67.6	513.543
68.25	6111.78	68.25	6892.5	68.25	555.271	68.25	516.955
68.9	5984.35	68.9	6768.19	68.9	560.134	68.9	512.5
69.55	6084.81	69.55	6772.07	69.55	559.899	69.55	508.161
70.2	6202.65	70.2	6982.84	70.2	553.917	70.2	503.731
70.85	6211.55	70.85	7192.12	70.85	558.165	70.85	503.767
71.5	6252.39	71.5	7136.15	71.5	562.186	71.5	506.775
72.15	6352.44	72.15	7210.5	72.15	558.528	72.15	510.821
72.8	6238.37	72.8	7081.6	72.8	561.352	72.8	505.575
73.45	6165.83	73.45	6970.88	73.45	566.611	73.45	505.29
74.1	6207.88	74.1	7007.37	74.1	558.301	74.1	508.64
74.75	6256.2	74.75	6895.22	74.75	560.651	74.75	507.803
75.4	6276	75.4	6810.51	75.4	561.483	75.4	516.556
76.05	6244.71	76.05	6849.87	76.05	556.914	76.05	509.715
76.7	6332.4	76.7	6919.43	76.7	569.642	76.7	511.892
77.35	6540.11	77.35	7040.06	77.35	572.061	77.35	521.487
78	6581.8	78	7231.52	78	574.671	78	518.737
78.65	6669.56	78.65	7389.98	78.65	591.252	78.65	519.688
79.3	6677.94	79.3	7493.36	79.3	597.017	79.3	519.38
79.95	6607.15	79.95	7599.23	79.95	597.091	79.95	522.949
80.6	6559.47	80.6	7572.38	80.6	597.446	80.6	518.93
81.25	6637.8	81.25	7433.92	81.25	592.06	81.25	519.535
81.9	6689.68	81.9	7337.53	81.9	588.12	81.9	527.89
82.55	6623.59	82.55	7189.88	82.55	580.93	82.55	529.051
83.2	6736.85	83.2	7382.28	83.2	575.924	83.2	529.456
83.85	6707.84	83.85	7604.96	83.85	569.374	83.85	533.178
84.5	6691.81	84.5	7843.25	84.5	570.697	84.5	530.053
85.15	6771.35	85.15	7651	85.15	567.681	85.15	533.216
85.8	6899.46	85.8	7383.71	85.8	571.528	85.8	528.214
86.45	6842.35	86.45	7198.92	86.45	577.228	86.45	530.406
87.1	6816.22	87.1	7007.59	87.1	584.799	87.1	524.742
87.75	6718.86	87.75	7070.92	87.75	585.398	87.75	519.881
88.4	6706.39	88.4	7277.44	88.4	581.82	88.4	519.552
89.05	6918.99	89.05	7360.16	89.05	578.766	89.05	524.488
89.7	7045.56	89.7	7363.72	89.7	570.298	89.7	524.919
90.35	7026.58	90.35	7314.31	90.35	572.455	90.35	519.031
91	7038.29	91	7375.35	91	572.576	91	521.641
91.65	7020.25	91.65	7440.97	91.65	570.025	91.65	528.61
92.3	7104.71	92.3	7542.04	92.3	567.707	92.3	531.412
92.95	7245.04	92.95	7629.24	92.95	569.865	92.95	529.814
93.6	7366.12	93.6	7478.02	93.6	564.526	93.6	531.819
94.25	7283.59	94.25	7330.09	94.25	569.441	94.25	537.148
94.9	7166.58	94.9	7306.32	94.9	564.521	94.9	540.668
95.55	7284.16	95.55	7272.81	95.55	564.043	95.55	537.603
96.2	7290.17	96.2	7290.56	96.2	561.501	96.2	537.442
96.85	7365.1	96.85	7176.25	96.85	561.978	96.85	530.627
97.5	7315.76	97.5	7302.88	97.5	569.583	97.5	526.191
98.15	7209.82	98.15	7458.59	98.15	565.257	98.15	527.77
98.8	7214.83	98.8	7447.39	98.8	568.978	98.8	531.183
99.45	7359.22	99.45	7420.33	99.45	569.965	99.45	526.048
100.1	7449.58	100.1	7260.98	100.1	570.443	100.1	523.968
100.75	7530.91	100.75	7251.85	100.75	565.862	100.75	523
101.4	7459.54	101.4	7322.62	101.4	572.832	101.4	531.338
102.05	7343.06	102.05	7283.17	102.05	569.716	102.05	532.058
102.7	7350.44	102.7	7276.91	102.7	566.021	102.7	532.456
103.35	7408.83	103.35	7242.61	103.35	556.554	103.35	538.221
104	7532.62	104	7127.96	104	551.977	104	538.716
104.65	7612.39	104.65	7099.01	104.65	555.077	104.65	535.31
105.3	7625.12	105.3	7074.62	105.3	552.629	105.3	528.604
105.95	7534.04	105.95	7149.23	105.95	547.132	105.95	533.788
106.6	7443.52	106.6	7004.66	106.6	543.724	106.6	538.413
107.25	7490.15	107.25	6880.76	107.25	545.957	107.25	542.112
107.9	7398.35	107.9	6911.89	107.9	549.205	107.9	545.616
108.55	7308.87	108.55	6965.29	108.55	550.015	108.55	552.567
109.2	7395.24	109.2	6947.8	109.2	542.564	109.2	547.392
109.85	7533.34	109.85	6920.02	109.85	542.674	109.85	551.089
110.5	7547.21	110.5	6917.98	110.5	532.583	110.5	555.332
111.15	7383.07	111.15	6782.85	111.15	526.671	111.15	552.266
111.8	7262.43	111.8	6798.64	111.8	525.647	111.8	543.639
112.45	7185.03	112.45	6889.42	112.45	523.34	112.45	537.476
113.1	7190.92	113.1	6925.27	113.1	525.612	113.1	534.956
113.75	7255.68	113.75	6933.6	113.75	527.24	113.75	536.105
114.4	7244.16	114.4	6904.57	114.4	524.092	114.4	532.606
115.05	7064.03	115.05	6979.37	115.05	526.06	115.05	531.518
115.7	6972.67	115.7	6943.11	115.7	524.593	115.7	529.952
116.35	7033.37	116.35	6831.39	116.35	524.316	116.35	539.564
117	7072.3	117	6756.77	117	530.387	117	541.937
117.65	7120.76	117.65	6690.71	117.65	533.906	117.65	535.266
118.3	6981.57	118.3	6788.69	118.3	537.524	118.3	532.975
118.95	6929.59	118.95	6903.61	118.95	543.991	118.95	535.54
119.6	6888.93	119.6	7020.53	119.6	547.23	119.6	532.152
120.25	6873.49	120.25	7084.48	120.25	547.499	120.25	534.544
120.9	6963.15	120.9	7020.02	120.9	548.937	120.9	527.613
121.55	6884.27	121.55	7055.13	121.55	547.571	121.55	522.094
122.2	6770.91	122.2	7145.97	122.2	543.347	122.2	520.231
122.85	6671.59	122.85	7104.77	122.85	542.826	122.85	515.655
123.5	6674.5	123.5	7156.4	123.5	541.869	123.5	509.671
124.15	6760.33	124.15	7314.19	124.15	541.306	124.15	515.828
124.8	6858.58	124.8	7424.95	124.8	541.946	124.8	518.786
125.45	6929.19	125.45	7457.26	125.45	541.066	125.45	519.63
126.1	6806.65	126.1	7443.32	126.1	548.26	126.1	522.31
126.75	6744.17	126.75	7416.83	126.75	538.193	126.75	521.62
127.4	6952.28	127.4	7440.06	127.4	540.078	127.4	527.13
128.05	7005.94	128.05	7316.89	128.05	540.105	128.05	523.41
128.7	7019.3	128.7	7267.27	128.7	544.287	128.7	513.122
129.35	6812.08	129.35	7501.06	129.35	540.892	129.35	512.537
130	6791.68	130	7512.87	130	544.21	130	510.656
130.65	6784.17	130.65	7116.56	130.65	541.24	130.65	513.355
131.3	6734.19	131.3	6774.6	131.3	536.893	131.3	513.744
131.95	6852.34	131.95	6730.53	131.95	538.389	131.95	518.606
132.6	6830.28	132.6	6597.88	132.6	541.841	132.6	519.112
133.25	6786.73	133.25	6526.51	133.25	538.336	133.25	521.014
133.9	6875.77	133.9	6398.81	133.9	538.61	133.9	517.911
134.55	6945.59	134.55	6370.1	134.55	544.968	134.55	512.192
135.2	6974.74	135.2	6439.95	135.2	544.82	135.2	515.229
135.85	7143.01	135.85	6375.48	135.85	545.826	135.85	512.099
136.5	7158.05	136.5	6333.99	136.5	542.603	136.5	509.999
137.15	6886.46	137.15	6508.63	137.15	533.519	137.15	509.225
137.8	6739.16	137.8	6504.18	137.8	538.681	137.8	507.057
138.45	6730.55	138.45	6112.35	138.45	536.941	138.45	503.241
139.1	6658.81	139.1	5638.14	139.1	537.773	139.1	501.385
139.75	6703.11	139.75	5386.74	139.75	530.429	139.75	499.322
140.4	6626.59	140.4	5402.53	140.4	530.154	140.4	498.393
141.05	6347.79	141.05	5583.1	141.05	534.006	141.05	498.751
141.7	5984.24	141.7	5838.92	141.7	540.108	141.7	495.873
142.35	5854.48	142.35	6099.54	142.35	537.049	142.35	495.92
143	6062.67	143	6248.17	143	538.196	143	497.532
143.65	6067.77	143.65	6483.15	143.65	530.291	143.65	498.518
144.3	6100.45	144.3	6705.04	144.3	527.429	144.3	494.82
144.95	6337.15	144.95	6991.05	144.95	527.03	144.95	497.561
145.6	6655.31	145.6	7178.89	145.6	524.456	145.6	500.237
146.25	6843.93	146.25	7154.93	146.25	526.186	146.25	495.794
146.9	6678.35	146.9	7162.01	146.9	525.493	146.9	495.195
147.55	6688.32	147.55	7151.69	147.55	517.186	147.55	495.983
148.2	6915.97	148.2	7232.13	148.2	520.972	148.2	492.543
148.85	7124.96	148.85	7222.22	148.85	525.228	148.85	495.667
149.5	7231.07	149.5	7134.53	149.5	521.972	149.5	494.464
150.15	7375.05	150.15	6990.9	150.15	520.537	150.15	492.961
150.8	7399.41	150.8	6824.46	150.8	522.279	150.8	495.712
151.45	7240.48	151.45	6829.66
152.1	7017.2	152.1	6965.92
152.75	7144.77	152.75	7153.49
153.4	7261.73	153.4	7038.79
154.05	7013.04	154.05	6864.97
154.7	6819.19	154.7	6836.87
155.35	6736.21	155.35	6856.43
156	6779.4	156	6925.2
156.65	6916.57	156.65	6986.4
157.3	6970.3	157.3	7104.47
157.95	6852.24	157.95	7118.7
158.6	6806.42	158.6	7035.7
159.25	6823.4	159.25	7165.33
159.9	6926.1	159.9	7246.95
160.55	6981.11	160.55	7316.68
161.2	6946.16	161.2	7237.09
161.85	6946.77	161.85	7126.37
162.5	6897.37	162.5	7153.9
163.15	6862.93	163.15	7316.41
163.8	6878.15	163.8	7447.06
164.45	6980.68	164.45	7455.48
165.1	7142.35	165.1	7504.79
165.75	7281.06	165.75	7418.02
166.4	7265.02	166.4	7330.49
167.05	7245.28	167.05	7360.36
167.7	7287.15	167.7	7300.68
168.35	7371.39	168.35	7197.66
169	7319.38	169	7058.25
169.65	7234.15	169.65	7060.97
170.3	7291.18	170.3	7145.35
170.95	7278.73	170.95	7269.9
171.6	7271.34	171.6	7471.56
172.25	7281.34	172.25	7651.83
172.9	7347.77	172.9	7625.28
173.55	7552.3	173.55	7610.57
174.2	7649.08	174.2	7639.2
174.85	7680.61	174.85	7610.67
175.5	7677.66	175.5	7785.12
176.15	7595.19	176.15	7956.45
176.8	7555.48	176.8	7918.18
177.45	7535.45	177.45	7854.43
178.1	7572.87	178.1	7833.6
178.75	7581.24	178.75	7929.72
179.4	7544.9	179.4	7959.43
180.05	7589.21	180.05	7878.5
180.7	7682.02	180.7	7764.21
181.35	7579.83	181.35	7741.5
182	7505.44	182	7732.97
182.65	7602.61	182.65	7770.53
183.3	7591.36	183.3	7860.74
183.95	7558.51	183.95	8002.07
184.6	7589.61	184.6	7979.27
185.25	7622.45	185.25	7794.72
185.9	7671.4	185.9	7758.98
186.55	7632.55	186.55	7786.17
187.2	7536.97	187.2	7767.7
187.85	7539.75	187.85	7786.49
188.5	7712.22	188.5	7761.21
189.15	7748.82	189.15	7625.01
189.8	7634.73	189.8	7603.39
190.45	7432.8	190.45	7670.97
191.1	7493.72	191.1	7888.91
191.75	7541.43	191.75	7884.06
192.4	7520.07	192.4	7861.33
193.05	7503.56	193.05	7868.06
193.7	7531.66	193.7	7780.72
194.35	7539.69	194.35	7824.14
195	7407.24	195	7938.59
195.65	7404.8	195.65	8021.58
196.3	7491.23	196.3	7977.07
196.95	7484.77	196.95	7865.1
197.6	7399.03	197.6	7750.92
198.25	7567.23	198.25	7825.31
198.9	7672.4	198.9	7907.85
199.55	7643.53	199.55	7992.33
200.2	7534.25	200.2	8060.46
200.85	7478.68	200.85	8109.58
201.5	7552.49	201.5	8164.04
202.15	7613.11	202.15	8151.5
202.8	7613.67	202.8	8165.27
203.45	7605.59	203.45	8038.89
204.1	7567.07	204.1	7943.94
204.75	7600.06	204.75	7869.18
205.4	7577.23	205.4	7900.94
206.05	7628.01	206.05	7924.44
206.7	7539.64	206.7	7847.88
207.35	7491.3	207.35	7793.23
208	7446.62	208	7764.52
208.65	7471.56	208.65	7864.9
209.3	7407.59	209.3	7961.37
209.95	7369.65	209.95	8009.05
210.6	7246.83	210.6	8044.75
211.25	7232.77	211.25	8028.74
211.9	7208.56	211.9	7948.56
212.55	7097.13	212.55	7914.96
213.2	7051.51	213.2	7868.69
213.85	6948.14	213.85	7894.54
214.5	6930.24	214.5	7956.47
215.15	6870.9	215.15	7878.71
215.8	6871.77	215.8	7796.59
216.45	6900.05	216.45	7812.76
217.1	7056.07	217.1	7743.79
217.75	7048.21	217.75	7724.79
218.4	6941.55	218.4	7730.7
219.05	6794.87	219.05	7741.81
219.7	6683.35	219.7	7731.9
220.35	6565.94	220.35	7775.44
221	6592.87	221	7756.54
221.65	6662.51	221.65	7739.01
222.3	6806.8	222.3	7783.1
222.95	7010.65	222.95	7827.24
223.6	7022.67	223.6	7896.03
224.25	6736.24	224.25	7890.77
224.9	6554.21	224.9	7821.59
225.55	6488.06	225.55	7796.35
226.2	6537.65	226.2	7770.91
226.85	6537.62	226.85	7766.36
227.5	6577.3	227.5	7746.42
228.15	6647.08	228.15	7776.35
228.8	6704.13	228.8	7775.55
229.45	6736.06	229.45	7688.63
230.1	6682.24	230.1	7669.49
230.75	6638.25	230.75	7663.93
231.4	6633.06	231.4	7554.23
232.05	6527.92	232.05	7411.36
232.7	6540.8	232.7	7294.1
233.35	6570.98	233.35	7166.92
234	6597.68	234	7073.32
234.65	6567.05	234.65	7068.86
235.3	6529.06	235.3	7039
235.95	6433.23	235.95	7162.43
236.6	6365.61	236.6	7203.36
237.25	6314.35	237.25	7220.7
237.9	6308.24	237.9	7193.39
238.55	6266.93	238.55	7239.54
239.2	6178.4	239.2	7189.38
239.85	6173	239.85	7175.78
240.5	6181.43	240.5	7194.52
241.15	6194.94	241.15	7174.5
241.8	6314.51	241.8	7203.84
242.45	6257.87	242.45	7252.46
243.1	6223.04	243.1	7303.77
243.75	6267.81	243.75	7375.17
244.4	6318.21	244.4	7309.58
245.05	6254.52	245.05	7317.32
245.7	6066.13	245.7	7378.07
246.35	6025.63	246.35	7389.84
247	6018.49	247	7360.62
247.65	6018.69	247.65	7372.31
248.3	6041.25	248.3	7320.18
248.95	5988.16	248.95	7365.56
249.6	5957.79	249.6	7373.62
250.25	5948.04	250.25	7346.02
250.9	5903.82	250.9	7348.43
251.55	6012.29	251.55	7390.97
252.2	5840.41	252.2	7468.58
252.85	5788.72	252.85	7563.32
253.5	5826.99	253.5	7704.29
254.15	5848.57	254.15	7731.54
254.8	5790.33	254.8	7663.32
255.45	5738.7	255.45	7639.95
256.1	5794.39	256.1	7649.09
256.75	5860.86	256.75	7603.15
257.4	5861.15	257.4	7475.1
258.05	5883.61	258.05	7398.44
258.7	5764.83	258.7	7450.92
259.35	5912.74	259.35	7527.52
260	6036.12	260	7630.68
260.65	6004.81	260.65	7512.25
261.3	5928.83	261.3	7374.34
261.95	5918.03	261.95	7228.63
262.6	5840.3	262.6	7052.9
263.25	5720.3	263.25	6980.73
263.9	5701.9	263.9	6962.19
264.55	5676.92	264.55	6949.35
265.2	5662.4	265.2	6903.34
265.85	5760.67	265.85	6879.24
266.5	5783.84	266.5	6931.27
267.15	5809.77	267.15	6925.44
267.8	5883.35	267.8	6867.48
268.45	5981.29	268.45	6822.66
269.1	6064.76	269.1	6731.86
269.75	6085.34	269.75	6691.75
270.4	6094.59	270.4	6683.39
271.05	6062.72	271.05	6731.92
271.7	6010.3	271.7	6746.26
272.35	5922.63	272.35	6745.95
273	5936.18	273	6749.41
273.65	6034.1	273.65	6731.04
274.3	6149.73	274.3	6743.9
274.95	6264.82	274.95	6743.27
275.6	6235.75	275.6	6684.18
276.25	6145.08	276.25	6615.9
276.9	6067.21	276.9	6566.25
277.55	6082.77	277.55	6625.48
278.2	6112.71	278.2	6656.73
278.85	6149.48	278.85	6653.16
279.5	6165.26	279.5	6589.9
280.15	6058.77	280.15	6412.85
280.8	6163.87	280.8	6403.43
281.45	6274.67	281.45	6514.38
282.1	6337.51	282.1	6573.46
282.75	6338	282.75	6506.92
283.4	6236.75	283.4	6432.41
284.05	6091.69	284.05	6391.55
284.7	6026.39	284.7	6426.53
285.35	6080.14	285.35	6397.15
286	6088.37	286	6382.9
286.65	6070.04	286.65	6324.11
287.3	6167.48	287.3	6286.05
287.95	6256.72	287.95	6319.93
288.6	6377.76	288.6	6342.67
289.25	6463.55	289.25	6325.91
289.9	6401.71	289.9	6378.69
290.55	6412.59	290.55	6291.07
291.2	6397.25	291.2	6154.51
291.85	6353.05	291.85	6060.26
292.5	6278.41	292.5	5989.33
293.15	6336.9	293.15	5982.94
293.8	6523.35	293.8	6082.32
294.45	6552.69	294.45	6119.62
295.1	6353.18	295.1	6065.11
295.75	6195.52	295.75	6216.02
296.4	6113.55	296.4	6329.02
297.05	6179.03	297.05	6377.21
297.7	6144.81	297.7	6297.52

## Sheet: EDFigure 2
ED Figure 2a									ED Figure 2b														ED Figure 2c						ED Figure 2d
track_id (orange)	frame (orange)	x_um (orange)	y_um (orange)	track_id (blue)	frame (blue)	x_um (blue)	y_um (blue)		x_center	forward_ybin4	backward_ybin4	forward_ybin5	backward_ybin5	forward_ybin6	backward_ybin6	forward_ybin7	backward_ybin7	forward_ybin8	backward_ybin8	forward_ybin9	backward_ybin9		x_um_density	forward_norm	backward_norm	x_um_fluo	fluorescence_norm		x	values01xtotal	values02xtotal	values03xtotal	values04xtotal	values05xtotal	values06xtotal	values09xtotal	values10xtotal	values01	values02	values03	values04	values05	values06	values09	values10	comets_mean	comets_yerr	comets_xerr
2	1	142.677	55.4337	0	7	77.0411	57.1092		7.17708	0.018494	0.005044	0.008406	0.008406	0.010928	0.01345	0.022697	0.017653	0.031943	0.015131	0.009247	0.012609		7.17708	0.254737	0.201878	17	0.881052		-95.4545																	0.02267	0.014743	1.89657
2	2	141.182	55.8201	0	8	76.3619	57.0135		21.5312	0.005884	0.005044	0.025219	0	0.006725	0.001681	0.015131	0.005884	0.028581	0.005044	0.019334	0.008406		21.5312	0.252632	0.07277	17.325	0.881168		-94.2713					0.010688								0.02827
2	3	140.064	56.0922	0	9	77.7764	57.5021		35.8854	0.016812	0.006725	0.005884	0.002522	0.010928	0.002522	0.017653	0.000841	0.018494	0.007566	0.019334	0.002522		35.8854	0.223158	0.0633803	17.65	0.881241		-93.3004			0.051395								0.017043
2	4	138.824	56.6852	0	10	78.4192	58.0747		50.2396	0.025219	0.001681	0.031943	0.003362	0.035306	0.004203	0.036987	0	0.029422	0.011769	0.037828	0.005044		50.2396	0.492632	0.07277	17.975	0.881248		-93.275	0.022459								0.006165
2	5	140.802	57.0619	1	8	67.731	57.0464		64.5938	0.073974	0.004203	0.063046	0.005044	0.067249	0	0.048756	0.001681	0.080699	0.003362	0.065568	0.001681		64.5938	1	0.0446009	18.3	0.881235		-86.3636																	0.024774	0.018365	1.28843
2	6	139.617	56.6911	1	9	68.7816	57.6096		78.9479	0.083221	0.005884	0.069771	0.005044	0.064728	0.002522	0.048756	0.015131	0.044553	0.006725	0.046234	0.007566		78.9479	0.894737	0.119718	18.625	0.881168		-86.1597								0.011945								0.012692
2	7	138.458	56.2336	1	10	67.2989	57.885		93.3021	0.060524	0.01345	0.045393	0.009247	0.047075	0.01345	0.031103	0.022697	0.036987	0.009247	0.012609	0.015972		93.3021	0.585263	0.234742	18.95	0.881086		-85.3191					0.012411								0.032752
2	8	136.818	56.191	1	11	68.3214	58.5077		107.656	0.036147	0.036147	0.017653	0.035306	0.01429	0.0269	0.003362	0.036987	0.005044	0.049596	0.005044	0.037828		107.656	0.204211	0.622066	19.275	0.880968		-84.747			0.067639								0.031689
2	9	136.065	56.0143	5	0	74.4637	54.3776		122.01	0.010928	0.031103	0.011769	0.052959	0.001681	0.064728	0.001681	0.063046	0.006725	0.079018	0.009247	0.067249		122.01	0.105263	1	19.6	0.880854		-84.6625	0.020698								0.008367
2	10	134.098	54.5782	5	1	75.8629	54.1985		136.365	0.003362	0.061365	0.003362	0.062206	0.000841	0.070612	0.020175	0.035306	0.011769	0.038668	0.004203	0.068931		136.365	0.109474	0.941315	19.925	0.880722		-78.4483								0.042556								0.024638
2	11	132.68	55.2847	5	2	76.7642	54.5645		150.719	0.002522	0.021856	0.002522	0.043712	0.012609	0.021015	0.001681	0.018494	0.003362	0.018494	0.015131	0.019334		150.719	0.0947368	0.399061	20.25	0.880608		-77.2727																	0.034524	0.024865	1.61211
3	7	65.6423	6.51497	5	3	78.5469	56.0076		165.073	0.003362	0.008406	0.000841	0.015131	0.005044	0.021015	0.003362	0.019334	0.011769	0.04035	0	0.012609		165.073	0.0610526	0.326291	20.575	0.880482		-76.3668					0.02103								0.040681
3	8	64.4122	6.18042	5	4	76.3823	54.7136																			20.9	0.8804		-76.1936			0.094002								0.059384
3	9	66.4204	4.65021	5	5	79.0475	56.4043																			21.225	0.880324		-76.05	0.022019								0.008367
3	10	65.4794	5.36781	5	6	80.2537	57.2403																			21.55	0.880276		-74.421						0.024605								0.00796
4	2	161.713	11.7455	5	7	81.5983	56.3054																			21.875	0.880284		-70.7369								0.026877								0.028371
4	3	160.268	11.3624	5	8	82.8034	55.6516																			22.2	0.880314		-68.705							0.033288								0.038753
4	4	158.991	11.2649	5	9	84.2029	54.9126																			22.525	0.880393		-68.1818																	0.038237	0.023482	1.4739
4	5	158.6	9.26726	5	10	86.7079	55.6376																			22.85	0.880544		-67.6401			0.108382								0.054058
4	6	156.742	7.91418	5	11	84.7731	54.856																			23.175	0.880757		-67.4375	0.017175								0.008808
4	7	155.712	6.85644	5	12	86.4412	54.8699																			23.5	0.880999		-67.4145					0.045163								0.040337
4	8	154.63	5.7812	7	5	61.5344	7.89763																			23.825	0.881329		-66.6737		0.019903								0.054856
4	9	153.694	4.6984	7	6	62.0957	7.05548																			24.15	0.881723		-66.0154						0.039078								0.020263
4	10	153.836	6.6528	7	7	63.2621	7.64102																			24.475	0.882169		-63.0256								0.042556								0.050768
6	0	124.637	60.3662	7	8	63.6581	7.43256																			24.8	0.882714		-60.8976							0.036269								0.05018
6	1	123.516	60.1834	7	9	64.7215	6.51503																			25.125	0.883286		-59.3685		0.027185								0.072332
6	2	122.473	59.5015	8	6	94.9301	60.3267																			25.45	0.883926		-59.0909																	0.053426	0.022151	2.11383
6	3	120.964	59.2948	8	7	93.375	60.6305																			25.775	0.884577		-59.0867			0.107583								0.069237
6	4	119.91	58.3352	8	8	95.2991	61.03																			26.1	0.885236		-58.825	0.048002								0.020698
6	5	120.206	58.035	8	9	96.66	60.7654																			26.425	0.885943		-58.4622					0.061712								0.057919
6	6	119.684	58.9086	8	10	95.0162	61.405																			26.75	0.886625		-57.6097						0.061512								0.014473
6	7	118.391	59.6857	8	11	95.0616	61.7025																			27.075	0.887327		-55.3142								0.062714								0.071673
6	8	118.08	61.0462	11	5	79.9393	62.0857																			27.4	0.888057		-53.0902							0.056639								0.055149
6	9	118.994	60.0076	11	6	80.989	62.0422																			27.725	0.888744		-52.0634		0.031554								0.075244
9	5	110.567	8.85274	11	7	82.3637	62.899																			28.05	0.889467		-50.5333			0.110246								0.100393
9	6	111.576	7.6786	11	8	83.968	63.142																			28.375	0.890212		-50.2125	0.047561								0.062094
9	7	109.676	8.23489	11	9	85.3053	63.7885																			28.7	0.89097		-50																	0.069966	0.025703	1.7383
9	8	109.597	7.00787	12	8	1.1983	62.9338																			29.025	0.891711		-49.51					0.074123								0.103428
9	9	109.107	5.59533	12	9	1.72413	62.9511																			29.35	0.892562		-49.204						0.110721								0.02967
9	10	106.714	7.18651	15	4	53.8599	61.2777																			29.675	0.893411		-48.1516				0.039379								0.067209
9	11	105.809	8.22887	15	5	52.9405	61.7573																			30	0.894341		-47.6028								0.083618								0.07242
9	12	106.838	7.26768	15	6	54.32	61.8703																			30.325	0.895309		-45.2828							0.052168								0.063098
9	13	108.05	6.59753	15	7	55.1083	63.9997																			30.65	0.896377		-44.7583		0.015049								0.100002
10	3	85.6745	58.0424	15	8	55.8174	64.726																			30.975	0.897439		-41.9799			0.125159								0.105187
10	4	86.6559	58.9522	15	9	55.0415	63.2913																			31.3	0.898601		-41.9323				0.042408								0.085952
10	5	85.2814	59.502	15	10	57.5558	62.2017																			31.625	0.899812		-41.6	0.061653								0.060773
10	6	86.6996	60.2416	15	11	58.4852	62.382																			31.95	0.901092		-40.9091																	0.074044	0.027226	2.48035
10	7	87.9109	59.6136	19	5	37.8903	63.0695																			32.275	0.902394		-40.7983						0.10276								0.061512
10	8	87.7779	58.4616	19	6	38.9455	63.2692																			32.6	0.903711		-40.5577					0.092395								0.084466
10	9	89.3633	58.6408	19	7	39.9062	63.864																			32.925	0.905112		-39.8915								0.055248								0.101537
10	10	86.733	57.7414	19	8	40.8703	64.2561																			33.25	0.906549		-37.4755							0.052665								0.05962
10	11	85.9749	59.5749	19	9	41.114	64.2687																			33.575	0.907962		-37.4532		0.050001								0.109226
10	12	86.8813	59.0479	19	10	39.4604	65.5559																			33.9	0.909374		-35.713				0.051306								0.08936
10	13	84.012	59.1605	19	11	40.5682	65.3367																			34.225	0.910802		-33.4265			0.106518								0.113176
10	14	84.1406	59.3716	19	12	41.8096	64.7533																			34.55	0.912198		-32.9875	0.0458								0.081911
10	15	84.2191	61.2493	20	7	50.2459	63.2339																			34.875	0.913581		-32.3926						0.149799								0.089734
10	16	85.5236	61.5544	20	8	51.3745	64.0135																			35.2	0.914877		-32.1801								0.053008								0.10303
13	6	94.715	61.9308	20	9	52.3006	65.3346																			35.525	0.91618		-31.8182																	0.084642	0.02567	1.8987
13	7	92.5905	62.2642	20	10	52.0753	64.3317																			35.85	0.917376		-31.6054					0.089982								0.113426
13	8	89.7085	62.6279	20	11	51.7766	64.5474																			36.175	0.918522		-30.1481		0.068448								0.088352
13	9	89.7053	62.2088	23	4	142.523	59.6436																			36.5	0.91955		-29.6681							0.072041								0.05962
14	8	169.262	61.317	23	5	142.995	61.6058																			36.825	0.920551		-29.4937				0.064937								0.083112
14	9	168.306	61.4637	23	6	142.82	63.2568																			37.15	0.921454		-24.8731			0.082285								0.083084
16	0	127.719	65.2875	23	7	143.165	65.8755																			37.475	0.92229		-24.4688								0.026877								0.083618
16	1	126.033	66.2456	23	8	142.723	65.5146																			37.8	0.92303		-24.375	0.036111								0.084113
16	2	127.276	65.2392	23	9	142.557	65.2075																			38.125	0.923736		-23.9869						0.144009								0.075985
16	3	126.484	64.9375	24	6	82.4434	63.1176																			38.45	0.924371		-23.2744				0.078947								0.068913
16	4	125.516	64.3968	24	7	83.3882	64.456																			38.775	0.925024		-22.843		0.066021								0.083012
16	5	124.942	64.0525	24	8	84.6905	64.992																			39.1	0.925645		-22.7273																	0.077039	0.023901	1.27516
16	6	127.415	64.7779	24	9	83.7593	66.0162																			39.425	0.926209		-22.6531					0.075847								0.084811
16	7	126.577	64.6434	26	5	54.873	66.2968																			39.75	0.926795		-21.8607							0.078003								0.080984
16	8	126.608	64.4606	26	6	55.9597	66.5225																			40.075	0.927414		-17.055				0.087088								0.061529
16	9	125.779	63.4468	26	7	56.9589	67.1524																			40.4	0.928039		-16.7574								0.014932								0.10079
16	10	125.434	63.4296	26	8	58.3768	67.451																			40.725	0.928749		-16.3197			0.070036								0.074296
16	11	124.244	63.6733	26	9	58.7473	66.3005																			41.05	0.929466		-15.7625	0.008367								0.054167
17	7	171.275	65.1625	26	10	56.8025	67.5539																			41.375	0.93027		-15.5813						0.110721								0.048486
17	8	168.926	64.311	26	11	58.3664	67.728																			41.7	0.931108		-15.5379		0.04369								0.076215
17	9	167.674	64.2134	29	5	111.256	9.62108																			42.025	0.932007		-14.0533							0.076016								0.067073
17	10	170.032	64.734	29	6	112.182	9.03002																			42.35	0.932989		-13.7009					0.06378								0.078605
18	5	141.195	62.965	29	7	113.321	8.36169																			42.675	0.934032		-13.6364																	0.06539	0.025636	2.32304
18	6	141.716	61.8136	29	8	114.398	8.17735																			43	0.935132		-10.8357				0.090496								0.050738
18	7	139.244	63.3886	29	9	115.459	7.61582																			43.325	0.936305		-9.04602								0.009706								0.061967
18	8	139.557	64.2825	30	6	65.2526	65.1177																			43.65	0.937533		-8.23275		0.029612								0.054856
18	9	139.782	65.5986	30	7	66.4809	65.5988																			43.975	0.938825		-7.76629			0.033287								0.052194
18	10	137.304	63.7733	30	8	67.7053	66.6435																			44.3	0.940196		-7.17558						0.075985								0.049933
18	11	137.325	63.5179	30	9	68.8674	67.2488																			44.625	0.941621		-7.15	0.005725								0.047121
18	12	136.337	62.7896	32	8	142.825	8.71715																			44.95	0.943082		-6.24591							0.068563								0.055646
18	13	135.181	62.1359	32	9	142.472	9.0241																			45.275	0.944605		-4.7486					0.053093								0.048956
18	14	134.302	61.4866	32	10	144.268	11.0656																			45.6	0.946167		-4.6164				0.095797								0.037864
18	15	134.826	62.3753	32	11	145.1	12.3431																			45.925	0.947754		-4.54545																	0.043942	0.022521	2.90279
18	16	134.749	62.9734	33	6	166.663	66.1836																			46.25	0.94932		-1.33466								0.005226								0.033597
21	5	151.679	60.8856	33	7	167.225	67.1591																			46.575	0.950935		-0.927633		0.026214								0.033496
21	6	150.098	61.7086	33	8	167.883	68.2332																			46.9	0.952532		0.787124			0.012782								0.029293
21	7	149.407	62.6225	33	9	168.104	69.2543																			47.225	0.954115		1.2301						0.061512								0.028223
21	8	148.258	63.2847	33	10	166.239	67.364																			47.55	0.955675		1.4625	0.005725								0.028184
21	9	147.019	64.0419	33	11	168.038	66.9974																			47.875	0.957229		1.56148							0.073532								0.025339
21	10	146.984	64.2052	33	12	166.663	66.5553																			48.2	0.958749		1.60292				0.081408								0.029155
22	0	108.513	12.1336	34	5	57.1459	67.3834																			48.525	0.96019		4.20368					0.006895								0.015859
22	1	108.009	11.3012	34	6	58.5084	67.4168																			48.85	0.961627		4.54545																	0.030132	0.023249	2.78384
22	2	107.532	10.069	34	7	59.8209	67.8304																			49.175	0.963054		6.37671								0.012692								0.020905
22	3	107.003	9.273	34	8	61.3821	67.9453																			49.5	0.96444		6.37748		0.010194								0.016991
22	4	106.162	8.31658	34	9	59.5883	68.0202																			49.825	0.965856		7.82224				0.067588								0.016092
22	5	104.421	7.73574	35	8	1.09369	67.7132																			50.15	0.967233		9.34053			0.005592								0.00932
22	6	103.45	7.75338	35	9	2.70397	68.9785																			50.475	0.968621		9.36886							0.074028								0.016892
22	7	102.678	8.1399	36	2	55.4488	13.7638																			50.8	0.970018		9.63578						0.032565								0.012302
22	8	103.969	8.01073	36	3	56.3534	13.0754																			51.125	0.971447		10.075	0.007046								0.007486
22	9	105.344	7.34729	36	4	57.5337	12.8063																			51.45	0.972829		13.1559					0.002413								0.019996
22	10	104.31	9.12681	36	5	57.7449	11.534																			51.775	0.974299		13.6364																	0.017392	0.017156	3.24762
25	8	87.9956	64.7438	36	6	58.5055	10.5406																			52.1	0.975776		13.6826		0.000971								0.010194
25	9	86.4795	64.6325	36	7	59.2546	9.77091																			52.425	0.977254		14.0416				0.046384								0.012306
27	8	150.388	8.44668	36	8	60.0968	8.76115																			52.75	0.978742		14.0881								0.005973								0.012692
27	9	149.769	7.37679	36	9	61.0144	8.07037																			53.075	0.980195		17.1762							0.044218								0.009937
27	10	148.496	7.98779	36	10	61.9558	8.33389																			53.4	0.981679		17.8939			0.009853								0.007723
27	11	148.129	9.01555	37	3	67.2981	66.9624																			53.725	0.983078		18.0415						0.024605								0.010131
27	12	146.371	9.38164	37	4	68.3403	66.726																			54.05	0.984501		18.6875	0.004404								0.002202
27	13	144.948	8.81699	37	5	68.4237	66.9962																			54.375	0.985836		20.2609				0.033889								0.009277
28	4	128.974	66.4647	37	6	69.2891	67.2834																			54.7	0.987129		20.9877		0.000971								0.000971
28	5	128.688	65.9173	37	7	70.5312	67.5771																			55.025	0.988314		21.7994								0.002986								0.000747
28	6	127.79	66.6849	37	8	71.5358	67.4821																			55.35	0.989466		22.1082					0.008274								0.014135
28	7	126.647	66.9952	37	9	72.3062	67.4574																			55.675	0.990513		22.7273																	0.010341	0.010257	2.85823
28	8	125.884	66.8687	37	10	72.0298	65.7092																			56	0.991453		24.9836							0.035772								0.004472
28	9	125.209	66.8747	37	11	72.7809	66.4528																			56.325	0.992306		26.4471						0.010131								0.010131
31	5	4.97071	12.838	38	0	75.6239	11.3684																			56.65	0.993066		26.4474			0.008255								0.006391
31	6	4.7119	10.9716	38	1	77.1335	11.1873																			56.975	0.993716		26.4802				0.024233								0.008898
31	7	3.85636	9.45252	38	2	78.3974	10.883																			57.3	0.994361		27.3	0.003523								0.004844
31	8	3.5784	8.15601	38	3	79.7349	11.0152																			57.625	0.994902		28.2928		0.011165								0.006796
31	9	3.30057	6.92912	38	4	81.1807	10.6151																			57.95	0.995373		29.5108								0.010452								0.001493
31	10	3.1809	7.79354	38	5	78.5405	11.3896																			58.275	0.995826		31.0605					0.003448								0.012067
31	11	3.98749	5.60924	38	6	79.1936	10.1668																			58.6	0.996256		31.8182																	0.008529	0.005264	3.01415
31	12	2.92756	4.9164	38	7	80.0527	9.41604																			58.925	0.996658		32.6995				0.022529								0.006816
31	13	2.09602	3.62989	38	8	81.3375	8.63524																			59.25	0.996952		32.791							0.013911								0.006956
40	0	135.463	6.60171	38	9	82.7371	8.58592																			59.575	0.997313		34.8528						0.012302								0.010855
40	1	134.603	6.44807	39	0	68.1006	9.6367																			59.9	0.997587		35.0008			0.014114								0.010386
40	2	135.909	6.33115	39	1	69.4528	8.90187																			60.225	0.997825		35.5979		0.011651								0.002427
40	3	136.531	8.31399	39	2	68.6944	10.6388																			60.55	0.998095		35.9125	0.00044								0.004404
40	4	136.221	7.10053	39	3	69.9871	9.78002																			60.875	0.998282		37.2222								0.006719								0.000747
40	5	136.472	8.25856	39	4	71.0204	8.96904																			61.2	0.998421		38.9188				0.021393								0.007573
40	6	137.446	10.9102	39	5	72.0629	6.92084																			61.525	0.998574		40.0128					0.005171								0.00655
40	7	136.353	10.0912	39	6	68.9778	7.58124																			61.85	0.998683		40.5984							0.002484								0.005962
40	8	135.257	9.38716	39	7	70.5001	10.0576																			62.175	0.998754		40.9091																	0.00681	0.006057	2.86535
40	9	134.518	8.20299	39	8	71.8677	9.86865																			62.5	0.998862		42.903		0.009224								0
40	10	134.651	9.17707	39	9	73.1928	9.31197																			62.825	0.998999		43.2585						0.009408								0
40	11	133.502	9.89766	39	10	73.809	8.6468																			63.15	0.999075		43.5542			0.02157								0.012782
40	12	132.163	10.0141	39	11	74.9554	9.73388																			63.475	0.999217		44.525	0								0.001762
40	13	131.227	12.8785	39	12	76.2572	8.76029																			63.8	0.999351		44.9335								0.003733								0.005226
40	14	129.987	12.6623	39	13	77.0064	9.75987																			64.125	0.999509		45.1381				0.010791								0.005112
40	15	129.249	11.5673	39	14	78.5277	9.12122																			64.45	0.999617		48.4058							0								0.003478
40	16	127.992	10.966	39	15	80.558	8.91111																			64.775	0.999779		48.965					0.006206								0.008964
43	5	127.011	11.9725	39	16	82.1521	8.30473																			65.1	0.999904		50																	0.005293	0.003468	1.92189
43	6	126.057	11.2276	39	17	83.8548	7.52572																			65.425	0.999962		50.2082		0.007767								0.002913
43	7	125.307	10.3365	39	18	84.7817	7.0236																			65.75	1		51.3575				0.006437								0.008141
43	8	123.731	9.00524	39	19	86.0986	6.60888																			66.075	0.999974		51.6642						0.001447								0.006513
43	9	123.342	7.78817	41	0	98.7461	11.5388																			66.4	0.999849		52.1076			0.010386								0.011184
43	10	123.891	5.20976	41	1	99.738	11.3077																			66.725	0.999645		52.6449								0.005973								0
43	11	125.12	6.0087	41	2	98.8574	10.0266																			67.05	0.99935		53.1375	0.000881								0.004404
43	12	124.312	5.24484	41	3	98.1776	10.3374																			67.375	0.998968		56.2132							0.002981								0.011427
43	13	123.204	4.52114	41	4	98.8088	9.88513																			67.7	0.998433		57.5133		0.00534								0.001456
43	14	122.427	3.35399	41	5	99.0355	10.7948																			68.025	0.997837		57.5768				0.007951								0.009845
43	15	122.921	1.70221	41	6	99.5804	10.6792																			68.35	0.997126		57.9173					0.010688								0.006895
52	8	43.0434	70.3867	41	7	101.639	9.97723																			68.675	0.996324		59.0909																	0.007268	0.004046	1.82125
52	9	44.7464	72.614	41	8	102.975	9.73034																			69	0.995496		60.0699						0.006513								0.015197
52	10	42.0542	71.335	41	9	101.478	8.20316																			69.325	0.994582		60.3563								0.00448								0.007466
53	0	151.575	12.729	41	10	102.39	8.2737																			69.65	0.993628		60.661			0.014646								0.006125
53	1	149.877	12.794	41	11	100.621	7.95044																			69.975	0.99268		61.75	0.002642								0.002642
53	2	148.588	12.4053	41	12	101.03	6.64439																			70.3	0.991663		63.7961				0.004733								0.010034
53	3	150.255	10.2018	41	13	102.225	6.60818																			70.625	0.990726		64.0206							0.003478								0.004472
53	4	149.607	9.45972	41	14	103.62	6.65938																			70.95	0.989807		66.8696					0.00655								0.008964
53	5	148.929	9.47795	41	15	103.252	6.4171																			71.275	0.988955		68.1818																	0.00649	0.003955	2.75764
53	6	147.385	8.78349	41	16	104.636	5.71431																			71.6	0.988145		68.4756						0.006513								0.014473
53	7	148.206	9.36151	41	17	105.813	5.11206																			71.925	0.987331		69.2144			0.009054								0.010652
53	8	146.438	10.8937	41	18	107.278	4.62638																			72.25	0.986601		70.0154				0.007384								0.011359
53	9	148.238	11.9465	41	19	107.108	4.60382																			72.575	0.985918		70.3625	0.000881								0.001321
56	0	31.5171	10.5795	42	7	64.9205	68.2731																			72.9	0.985248		71.828							0.000497								0.003478
56	1	31.5157	10.579	42	8	66.2744	68.5406																			73.225	0.984677		75.8219					0.008964								0.00069
56	2	31.5176	10.5806	42	9	67.0824	68.2794																			73.55	0.984043		76.8812						0.002171								0.000724
56	3	31.5146	10.5807	44	8	78.2954	9.23485																			73.875	0.983398		77.2727																	0.003832	0.002887	1.42174
56	4	31.5144	10.5775	44	9	79.4289	9.6773																			74.2	0.982758		77.7678			0.006657								0.003994
56	5	31.5141	10.5799	44	10	79.424	8.92064																			74.525	0.982032		79.6353							0.001491								0.005962
56	6	31.5143	10.5804	45	3	58.3124	14.7952																			74.85	0.981272		84.7741					0.009653								0.000345
56	7	31.5133	10.579	45	4	58.8179	14.0401																			75.175	0.980411		85.2869						0.005789								0.002171
56	8	31.5143	10.5794	45	5	59.7701	12.8608																			75.5	0.979508		86.3212			0.011451								0.002663
56	9	31.5145	10.5794	45	6	60.4238	12.0129																			75.825	0.978497		86.3636																	0.005686	0.004013	1.10137
56	10	31.5158	10.5788	45	7	61.24	11.533																			76.15	0.977362		87.4427							0.002981								0.010434
56	11	31.5173	10.5788	45	8	62.8691	8.92647																			76.475	0.976156		93.7264					0.009308								0.001724
56	12	31.5149	10.5785	45	9	63.8862	9.04016																			76.8	0.974898		95.2501							0.001491								0.003975
56	13	31.5158	10.5798	46	4	4.17903	65.4824																			77.125	0.973563		95.4545																	0.004124	0.003146	1.2305
56	14	31.517	10.5801	46	5	6.98576	66.4643																			77.45	0.972185
56	15	31.5164	10.5792	46	6	8.8018	68.0301																			77.775	0.970824
56	16	31.5146	10.5797	46	7	8.22536	68.2486																			78.1	0.969393
56	17	31.5148	10.5787	46	8	7.61512	68.6067																			78.425	0.968031
56	18	31.516	10.5792	46	9	6.5161	69.6584																			78.75	0.9667
56	19	31.5158	10.5798	47	5	67.5755	10.6369																			79.075	0.965418
65	8	118.181	70.75	47	6	68.373	10.7703																			79.4	0.964173
65	9	117.193	70.9782	47	7	68.9418	10.068																			79.725	0.96299
65	10	117.305	73.0343	47	8	70.3745	8.9468																			80.05	0.961861
65	11	116.151	74.3283	47	9	71.5585	7.74319																			80.375	0.960834
65	12	115.116	77.1801	47	10	71.9182	7.71805																			80.7	0.959848
65	13	115.652	76.8164	47	11	72.2378	8.66111																			81.025	0.958871
65	14	114.819	78.0518	47	12	73.0118	8.17227																			81.35	0.957985
65	15	112.625	79.4918	47	13	74.5812	7.89891																			81.675	0.957126
65	16	112.798	79.697	47	14	75.5512	7.58889																			82	0.95626
65	17	112.125	81.0875	48	5	95.2331	13.9536																			82.325	0.955413
65	18	110.333	80.3821	48	6	96.7263	13.3166																			82.65	0.954582
67	7	91.1479	13.275	48	7	98.3458	13.0228																			82.975	0.953715
67	8	92.4308	12.2951	48	8	99.1653	11.1019																			83.3	0.952861
67	9	90.7554	11.9702	48	9	100.625	10.5356																			83.625	0.952023
70	8	94.3168	12.0336	48	10	98.2249	12.0205																			83.95	0.951155
70	9	93.933	12.4596	48	11	97.5406	12.9847																			84.275	0.950288
71	5	105.379	72.8269	48	12	98.8748	13.177																			84.6	0.949412
71	6	104.191	73.0179	49	5	121.609	69.8048																			84.925	0.948533
71	7	103.401	71.9895	49	6	120.276	69.0852																			85.25	0.947615
71	8	102.254	71.9888	49	7	122.024	68.9947																			85.575	0.946754
71	9	101.017	72.4783	49	8	124.585	70.4803																			85.9	0.945843
73	0	130.133	69.7326	49	9	123.398	71.4402																			86.225	0.944908
73	1	131.092	70.27	50	4	70.6422	70.4597																			86.55	0.944014
73	2	131.189	70.5618	50	5	70.6292	68.2299																			86.875	0.943126
73	3	130.209	71.1149	50	6	71.7167	69.5169																			87.2	0.942235
73	4	129.056	71.8197	50	7	72.8167	69.9844																			87.525	0.941368
73	5	128.81	71.6521	50	8	74.081	70.5806																			87.85	0.940499
73	6	128.229	72.3442	50	9	75.5573	71.2061																			88.175	0.939615
73	7	127.898	73.594	50	10	76.3898	71.6668																			88.5	0.938804
73	8	126.847	74.0766	50	11	75.1646	71.4853																			88.825	0.937954
73	9	125.816	74.3418	50	12	76.5903	71.7249																			89.15	0.937184
73	10	126.804	73.7792	50	13	77.7512	72.0847																			89.475	0.936402
73	11	126.321	74.8098	50	14	79.2709	72.6023																			89.8	0.935603
73	12	125.489	75.9382	50	15	78.0334	72.1431																			90.125	0.934829
73	13	124.621	77.3296	50	16	79.7217	72.7467																			90.45	0.934025
73	14	125.821	75.0257	51	7	34.4374	11.2884																			90.775	0.933241
73	15	126.574	76.8678	51	8	34.4937	10.5011																			91.1	0.9324
73	16	125.53	77.3268	51	9	34.6618	9.02828																			91.425	0.93159
73	17	124.133	77.7082	51	10	34.3654	11.2292																			91.75	0.930768
73	18	123.839	79.8115	51	11	34.421	10.2027																			92.075	0.92986
73	19	122.479	80.2679	51	12	35.3442	9.17987																			92.4	0.928962
75	5	127.192	71.7936	54	4	47.2795	9.16666																			92.725	0.927988
75	6	125.896	72.227	54	5	45.5121	11.1718																			93.05	0.926961
75	7	125.151	73.3956	54	6	46.8265	10.8066																			93.375	0.925917
75	8	123.856	74.0216	54	7	48.2016	10.5795																			93.7	0.924791
75	9	122.453	74.3059	54	8	49.4624	10.4226																			94.025	0.923672
75	10	120.082	74.5054	54	9	50.0704	10.2978																			94.35	0.922459
76	5	153.645	14.8938	55	4	16.3447	71.3868																			94.675	0.921227
76	6	152.029	14.6205	55	5	19.3073	70.4984																			95	0.919977
76	7	150.952	13.4888	55	6	20.1566	70.4563																			95.325	0.918623
76	8	149.142	12.9545	55	7	20.7952	69.9382																			95.65	0.917338
76	9	150.595	13.3266	55	8	21.6331	69.7336																			95.975	0.915996
77	7	167.943	72.5627	55	9	22.6758	69.5322																			96.3	0.914612
77	8	166.596	73.0777	57	8	98.1571	69.3893																			96.625	0.913286
77	9	165.402	73.3009	57	9	99.7229	69.9324																			96.95	0.911916
77	10	165.904	72.2903	57	10	101.247	67.8263																			97.275	0.910582
77	11	164.121	73.275	57	11	100.511	68.6399																			97.6	0.909273
77	12	162.305	73.0086	57	12	98.5643	69.5667																			97.925	0.908055
77	13	160.695	74.0786	58	8	40.8623	10.0579																			98.25	0.906892
77	14	158.877	74.0124	58	9	42.0105	9.34218																			98.575	0.905808
77	15	160.416	73.5709	58	10	40.5782	8.77395																			98.9	0.904837
77	16	158.961	74.4689	58	11	40.8678	10.0405																			99.225	0.903983
77	17	157.681	75.5089	58	12	41.9747	9.89991																			99.55	0.903277
77	18	156.907	75.8024	58	13	43.0281	9.70733																			99.875	0.902663
77	19	158.34	75.161	59	5	150.848	12.4213																			100.2	0.902214
78	8	145.715	75.266	59	6	150.638	11.2534																			100.525	0.901912
78	9	144.363	75.4108	59	7	152.206	11.4444																			100.85	0.90181
79	5	140.734	16.8064	59	8	151.84	10.2686																			101.175	0.901839
79	6	141.294	14.8303	59	9	154.221	9.9209																			101.5	0.901997
79	7	140.748	13.948	60	8	139.002	71.6683																			101.825	0.902327
79	8	139.892	14.0279	60	9	138.928	74.5716																			102.15	0.902736
79	9	138.596	14.9138	60	10	138.596	74.2267																			102.475	0.903311
81	8	115.715	75.1093	60	11	139.138	73.0799																			102.8	0.904006
81	9	114.938	75.0241	61	8	78.7162	11.6969																			103.125	0.904799
81	10	113.909	74.2572	61	9	79.8227	11.219																			103.45	0.905613
81	11	113.176	74.2919	61	10	81.5571	11.6567																			103.775	0.906539
81	12	112.179	75.065	61	11	81.4748	11.6035																			104.1	0.907504
82	0	10.3999	13.7507	61	12	80.7028	11.8579																			104.425	0.908463
82	1	10.3989	13.75	61	13	81.8927	10.9525																			104.75	0.909446
82	2	10.3987	13.7488	61	14	83.1511	9.242																			105.075	0.910369
82	3	10.3978	13.7495	61	15	84.1152	10.8791																			105.4	0.911303
82	4	10.3992	13.7494	61	16	85.8865	12.2904																			105.725	0.912179
82	5	10.4006	13.7502	61	17	87.2771	12.3634																			106.05	0.912994
82	6	10.3992	13.7523	61	18	88.3131	11.7974																			106.375	0.913755
82	7	10.3992	13.7504	62	5	76.7033	68.8154																			106.7	0.914473
82	8	10.3993	13.7505	62	6	77.2158	69.9903																			107.025	0.91511
82	9	10.4	13.7518	62	7	75.8732	70.937																			107.35	0.915728
82	10	10.3995	13.7505	62	8	76.7195	71.2415																			107.675	0.916277
82	11	10.4	13.7517	62	9	77.5425	72.7052																			108	0.91683
82	12	10.4002	13.7507	62	10	80.4629	71.8654																			108.325	0.917307
82	13	10.4011	13.751	62	11	77.8596	72.2756																			108.65	0.917786
82	14	10.3998	13.752	62	12	79.3113	73.0048																			108.975	0.918265
82	15	10.3988	13.7491	62	13	80.6694	73.6065																			109.3	0.918726
82	16	10.3997	13.7503	62	14	82.0069	73.8955																			109.625	0.919196
82	17	10.3992	13.7509	63	0	77.4931	14.2314																			109.95	0.919673
82	18	10.3973	13.7522	63	1	77.3552	13.1396																			110.275	0.920151
82	19	10.3993	13.7493	63	2	77.4343	12.5056																			110.6	0.92066
85	8	103.695	76.0491	63	3	77.1122	12.7814																			110.925	0.921208
85	9	102.105	75.8345	63	4	75.5048	12.753																			111.25	0.921749
87	7	154.97	14.8739	63	5	74.1843	13.8674																			111.575	0.922365
87	8	153.805	14.2869	63	6	75.2699	13.1897																			111.9	0.922967
87	9	152.577	14.0229	63	7	72.7374	12.317																			112.225	0.923639
88	8	132.038	75.9201	63	8	73.9332	11.7631																			112.55	0.924304
88	9	130.731	76.2118	63	9	75.4362	11.2103																			112.875	0.925003
88	10	130.744	75.5842	63	10	73.5006	10.225																			113.2	0.925737
88	11	129.523	75.2579	63	11	73.6742	11.7514																			113.525	0.926521
88	12	128.61	75.1941	63	12	74.3256	11.4903																			113.85	0.927365
88	13	127.348	75.1936	63	13	75.3725	10.9622																			114.175	0.928202
88	14	126.506	73.5219	63	14	76.608	10.7104																			114.5	0.929112
88	15	127.267	74.9133	63	15	77.3709	11.6026																			114.825	0.930084
88	16	127.807	73.7984	63	16	78.4146	11.1197																			115.15	0.931047
88	17	128.059	74.2263	63	17	79.3838	9.78622																			115.475	0.932094
89	7	147.131	14.4285	63	18	79.0756	9.9513																			115.8	0.933204
89	8	146.552	14.165	63	19	78.9978	10.4499																			116.125	0.934361
89	9	146.43	15.2095	64	5	64.6875	10.6569																			116.45	0.935605
91	8	114.03	75.4468	64	6	64.3529	12.6799																			116.775	0.936897
91	9	112.548	75.2476	64	7	65.0768	11.9862																			117.1	0.938263
94	7	52.4635	13.4186	64	8	66.1435	11.474																			117.425	0.939674
94	8	52.2381	15.08	64	9	66.8373	9.8798																			117.75	0.941144
94	9	49.2838	15.3621	64	10	65.9025	10.4577																			118.075	0.942653
94	10	49.4162	18.2919	64	11	66.4317	9.8174																			118.4	0.944226
94	11	49.2217	18.3557	64	12	66.996	8.64788																			118.725	0.94577
99	7	65.4974	15.1571	66	5	53.4913	9.96727																			119.05	0.947335
99	8	63.2762	16.3187	66	6	55.3549	12.6195																			119.375	0.948961
99	9	64.3131	15.912	66	7	56.5987	12.5709																			119.7	0.95053
100	5	119.194	79.1094	66	8	58.1968	12.3127																			120.025	0.952057
100	6	118.781	78.7442	66	9	58.2404	13.2592																			120.35	0.953609
100	7	117.368	78.9252	68	4	57.3863	71.9937																			120.675	0.955075
100	8	116.914	78.7742	68	5	57.4627	72.6419																			121	0.956533
100	9	116.238	79.0745	68	6	58.8241	72.0266																			121.325	0.957936
100	10	114.945	78.0652	68	7	60.2084	72.5691																			121.65	0.959315
106	0	134.222	12.6752	68	8	61.7102	72.7016																			121.975	0.960644
106	1	132.909	12.7335	68	9	63.131	73.2958																			122.3	0.961951
106	2	131.672	12.54	68	10	63.3873	71.3833																			122.625	0.96323
106	3	131.224	13.7907	68	11	64.4626	72.093																			122.95	0.964471
106	4	129.692	13.6479	68	12	65.1192	72.9551																			123.275	0.965719
106	5	128.382	16.4213	68	13	66.1149	73.9426																			123.6	0.967008
106	6	126.42	16.4452	68	14	66.7638	75.1423																			123.925	0.968288
106	7	125.009	16.0806	68	15	68.2104	74.1021																			124.25	0.969567
106	8	123.412	15.7452	68	16	68.0562	74.2344																			124.575	0.970821
106	9	125.341	16.76	69	3	62.8559	13.2218																			124.9	0.972113
110	5	130.909	18.5337	69	4	63.7116	12.5863																			125.225	0.973407
110	6	129.671	17.9975	69	5	63.7946	13.8409																			125.55	0.97466
110	7	127.82	17.3309	69	6	62.588	13.4604																			125.875	0.975949
110	8	127.167	16.4539	69	7	63.7281	12.7484																			126.2	0.97718
110	9	126.651	15.4461	69	8	64.7995	12.1648																			126.525	0.978402
110	10	127.87	15.7527	69	9	66.2602	11.369																			126.85	0.979541
110	11	126.717	14.1078	69	10	67.9789	12.5835																			127.175	0.980615
110	12	126.558	14.1644	69	11	69.0853	11.7764																			127.5	0.981614
110	13	125.981	12.9662	69	12	68.3232	12.3827																			127.825	0.982512
111	8	112.938	81.0875	69	13	69.1138	13.4351																			128.15	0.983268
111	9	111.638	81.0875	72	2	45.9874	17.3467																			128.475	0.983944
111	10	113.53	79.7113	72	3	46.9503	17.4565																			128.8	0.984502
111	11	111.902	79.2675	72	4	47.772	16.8688																			129.125	0.984928
111	12	112.767	79.7845	72	5	46.793	15.7941																			129.45	0.985265
113	8	133.183	16.252	72	6	48.1674	15.0495																			129.775	0.98548
113	9	132.634	15.1853	72	7	49.3541	14.0153																			130.1	0.985598
116	5	104.348	20.9733	72	8	50.439	13.3004																			130.425	0.985636
116	6	103.96	19.7806	72	9	51.1895	12.7032																			130.75	0.985627
116	7	103.499	18.9582	74	7	144.433	14.2258																			131.075	0.985541
116	8	102.762	17.55	74	8	144.414	13.1176																			131.4	0.985442
116	9	101.3	16.9055	74	9	147.19	13.3154																			131.725	0.98532
116	10	101.012	15.6499	80	8	140.382	75.1301																			132.05	0.985198
116	11	100.978	15.7793	80	9	139.536	77.0462																			132.375	0.985049
120	8	156.927	20.1648	80	10	141.556	76.9986																			132.7	0.984936
120	9	155.28	20.0023	80	11	142.49	76.696																			133.025	0.98478
120	10	154.344	19.5896	80	12	145.445	75.8114																			133.35	0.984705
120	11	153.238	19.1809	80	13	144.956	74.5858																			133.675	0.984603
121	8	141.496	19.9637	80	14	146.551	73.2538																			134	0.984514
121	9	140.126	19.7702	83	2	53.5945	19.1475																			134.325	0.984418
121	10	141.05	22.758	83	3	54.5602	18.3824																			134.65	0.984372
121	11	139.272	23.5376	83	4	55.5171	17.5437																			134.975	0.984302
124	2	128.783	24.617	83	5	56.0269	17.4675																			135.3	0.984212
124	3	127.871	23.6357	83	6	56.3849	16.1542																			135.625	0.984135
124	4	126.13	22.6711	83	7	58.186	14.9138																			135.95	0.984106
124	5	125.376	21.6116	83	8	59.5664	13.7385																			136.275	0.984037
124	6	124.129	20.8763	83	9	59.48	12.2549																			136.6	0.983979
124	7	122.946	20.8347	83	10	60.6559	10.443																			136.925	0.983948
124	8	121.731	20.5356	83	11	62.3707	12.8858																			137.25	0.983931
124	9	120.981	19.8418	83	12	62.8489	11.6332																			137.575	0.983927
125	8	128.54	21.7319	84	8	24.0827	74.9441																			137.9	0.983945
125	9	126.552	21.668	84	9	23.9655	75.9549																			138.225	0.983955
125	10	126.895	23.4708	84	10	23.2532	76.6492																			138.55	0.983977
125	11	126.313	22.4434	84	11	24.9342	75.7942																			138.875	0.983999
125	12	125.778	22.1013	84	12	26.4564	75.6438																			139.2	0.984032
125	13	125.03	21.3416	86	8	12.3789	14.4978																			139.525	0.984048
125	14	124.885	19.747	86	9	12.7142	15.7808																			139.85	0.984012
130	0	118.914	24.034	86	10	14.3211	14.919																			140.175	0.983963
130	1	119.99	23.3252	86	11	13.8839	14.8448																			140.5	0.983803
130	2	121.411	22.772	90	8	68.1088	75.9107																			140.825	0.983608
130	3	122.81	22.4567	90	9	69.3873	76.1397																			141.15	0.983339
130	4	124.207	21.8749	90	10	70.0813	75.7988																			141.475	0.98297
130	5	121.943	23.3551	90	11	70.8475	76.3226																			141.8	0.982452
130	6	121.406	23.0988	90	12	70.6778	75.9655																			142.125	0.981861
130	7	120.152	22.4702	90	13	71.8585	76.8226																			142.45	0.981148
130	8	119.036	22.2433	90	14	72.7971	77.9961																			142.775	0.980329
130	9	117.879	21.7976	90	15	71.5295	77.4993																			143.1	0.979407
133	5	139.173	24.2516	90	16	72.0498	78.7023																			143.425	0.978384
133	6	138.22	23.8841	92	0	54.2815	17.7173																			143.75	0.977331
133	7	138.93	24.7653	92	1	55.5248	17.3649																			144.075	0.976165
133	8	137.745	24.0101	92	2	54.2108	16.3401																			144.4	0.974956
133	9	136.606	23.2168	92	3	52.7968	17.4842																			144.725	0.973719
137	7	24.0288	26.696	92	4	53.6475	16.8818																			145.05	0.972446
137	8	25.0659	26.0897	92	5	55.5591	15.7275																			145.375	0.971179
137	9	23.6752	26.7873	92	6	54.0142	16.2541																			145.7	0.969858
137	10	22.8725	24.7192	92	7	54.5664	15.2839																			146.025	0.968572
139	0	150.131	31.1029	92	8	54.4558	14.1362																			146.35	0.967286
139	1	148.766	30.7141	92	9	54.3977	13.5735																			146.675	0.966005
139	2	147.113	30.9193	92	10	53.8463	10.8619																			147	0.964684
139	3	145.718	30.8593	92	11	54.9912	10.0423																			147.325	0.963377
139	4	144.367	30.9104	92	12	55.8349	9.35014																			147.65	0.962055
139	5	144.381	28.4803	92	13	55.8105	7.92184																			147.975	0.96067
139	6	143.242	28.3413	93	7	106.424	15.921																			148.3	0.959236
139	7	141.915	28.4709	93	8	105.608	15.4244																			148.625	0.957754
139	8	140.835	27.8186	93	9	107.004	14.8404																			148.95	0.956149
139	9	139.198	27.7757	93	10	107.895	12.899																			149.275	0.954455
139	10	137.281	28.2614	95	0	95.9192	17.1913																			149.6	0.952696
139	11	136.676	27.0667	95	1	96.8188	16.3652																			149.925	0.950816
139	12	135.948	25.4817	95	2	98.1517	16.0285																			150.25	0.948782
139	13	134.508	24.1185	95	3	98.6041	12.8632																			150.575	0.946734
139	14	134.314	22.6452	95	4	100.197	14.4879																			150.9	0.944478
139	15	132.838	24.5462	95	5	98.929	15.8686																			151.225	0.942218
139	16	131.463	23.8999	95	6	98.6354	17.1291																			151.55	0.939843
139	17	130.211	23.6261	95	7	98.6165	15.1022																			151.875	0.937445
140	0	123.389	32.7325	95	8	98.7164	14.9615																			152.2	0.934982
140	1	122.588	32.5911	95	9	100.34	14.8007																			152.525	0.932494
140	2	122.528	31.3719	95	10	99.5636	15.5794																			152.85	0.930015
140	3	120.205	32.052	96	6	82.0778	14.2558																			153.175	0.927523
140	4	118.668	31.4957	96	7	83.2267	14.2465																			153.5	0.92508
140	5	116.982	29.593	96	8	85.1657	14.5233																			153.825	0.922663
140	6	117.435	29.5902	96	9	84.1041	13.3938																			154.15	0.920275
140	7	118.541	29.1538	96	10	84.6505	15.6112																			154.475	0.917986
140	8	115.698	27.7992	96	11	86.0199	15.0904																			154.8	0.915732
140	9	115.526	26.6621	96	12	86.9271	12.4135																			155.125	0.913524
141	3	128.399	26.1127	96	13	86.8412	11.5121																			155.45	0.911409
141	4	127.441	25.0902	96	14	88.3098	10.9829																			155.775	0.909297
141	5	126.888	26.619	97	1	82.9864	75.7662																			156.1	0.907286
141	6	125.497	28.5722	97	2	82.246	75.4497																			156.425	0.905335
141	7	124.167	27.9265	97	3	81.6832	75.2932																			156.75	0.903413
141	8	123.177	27.2834	97	4	80.4509	75.669																			157.075	0.901556
141	9	122.013	26.4536	97	5	80.6114	74.8714																			157.4	0.899779
141	10	120.461	25.8895	97	6	82.2368	74.9256																			157.725	0.898077
141	11	119.858	24.4519	97	7	83.7481	74.9404																			158.05	0.896392
141	12	119.121	23.5008	97	8	84.6189	76.3544																			158.375	0.894776
141	13	118.406	23.4773	97	9	85.2227	77.8525																			158.7	0.893185
141	14	118.511	23.5384	97	10	83.0242	77.4322																			159.025	0.891669
141	15	117.637	22.4373	97	11	83.8815	77.993																			159.35	0.8902
148	4	67.5546	34.1581	97	12	84.7542	78.7622																			159.675	0.888774
148	5	66.5034	32.3994	97	13	85.4611	79.9085																			160	0.887366
148	6	66.8904	31.6035	98	8	36.9213	79.1359																			160.325	0.886005
148	7	65.4146	30.94	98	9	37.52	80.1952																			160.65	0.884672
148	8	66.5698	30.6233	101	5	57.4968	16.5877																			160.975	0.883365
148	9	67.3996	31.9563	101	6	59.7931	16.6875																			161.3	0.882154
150	4	121.634	29.1059	101	7	60.6379	16.9284																			161.625	0.880927
150	5	123.498	30.523	101	8	61.5453	16.1844																			161.95	0.879773
150	6	122.439	30.372	101	9	60.9296	13.4556																			162.275	0.878606
150	7	123.14	31.2972	101	10	61.8733	14.7801																			162.6	0.877497
150	8	122.283	30.2039	101	11	62.3333	14.7165																			162.925	0.876479
150	9	121.783	29.5922	101	12	64.0425	15.1																			163.25	0.875499
150	10	120.358	31.3979	102	0	65.6289	73.5183																			163.575	0.874549
150	11	119.243	30.5221	102	1	66.4655	74.0338																			163.9	0.873653
153	8	11.5123	31.3843	102	2	67.3612	75.1187																			164.225	0.872842
153	9	10.1333	32.8496	102	3	68.0663	75.8639																			164.55	0.872027
157	6	143.221	33.4177	102	4	68.7847	76.6738																			164.875	0.871254
157	7	143.034	32.9837	102	5	68.5073	74.7803																			165.2	0.87059
157	8	141.024	31.7998	102	6	69.366	75.8559																			165.525	0.869952
157	9	138.73	29.6372	102	7	70.392	76.8571																			165.85	0.869376
158	7	71.2197	33.2105	102	8	71.5319	78.5034																			166.175	0.868853
158	8	71.9511	33.8185	102	9	72.0641	79.4694																			166.5	0.86841
158	9	71.2046	34.2485	102	10	73.0981	78.0073																			166.825	0.868103
158	10	70.1934	34.3609	102	11	74.431	78.5951																			167.15	0.867829
158	11	69.11	34.9518	102	12	75.8597	79.1134																			167.475	0.867611
161	8	125.985	33.9172	102	13	77.1377	79.258																			167.8	0.867518
161	9	124.563	33.5507	102	14	78.2634	79.6419																			168.125	0.867442
164	8	32.4116	35.519	102	15	77.8868	79.6228																			168.45	0.867515
164	9	34.2235	36.6559	102	16	79.1788	79.8375																			168.775	0.867636
164	10	31.9951	38.9939	102	17	81.1761	79.5978																			169.1	0.867819
166	5	83.4285	36.0136	103	8	59.2783	78.5451																			169.425	0.868027
166	6	81.5332	36.9567	103	9	59.9407	79.5185																			169.75	0.868305
166	7	81.0543	36.8891	103	10	61.249	80.1345																			170.075	0.868617
166	8	82.148	36.8376	103	11	62.2375	81.0875																			170.4	0.868965
166	9	83.4139	36.9462	104	0	66.0354	16.9865																			170.725	0.869291
180	4	17.9887	37.8441	104	1	66.8478	16.5894																			171.05	0.869611
180	5	17.0119	39.0797	104	2	67.9169	16.0962																			171.375	0.870005
180	6	16.6036	40.2121	104	3	68.7038	15.7999																			171.7	0.870301
180	7	16.314	40.4979	104	4	69.6454	15.682																			172.025	0.8706
180	8	16.2395	40.2992	104	5	69.7382	15.7828																			172.35	0.870875
180	9	16.3245	40.5406	104	6	70.9567	15.4076																			172.675	0.871117
181	5	143.611	40.1738	104	7	71.8851	15.6817																			173	0.871294
181	6	142.19	39.9237	104	8	73.2331	16.0877																			173.325	0.87146
181	7	141.043	41.5929	104	9	73.4775	17.558																			173.65	0.871522
181	8	140.152	41.2681	104	10	74.8469	16.8276																			173.975	0.871563
181	9	138.59	41.0184	104	11	75.2691	16.6015																			174.3	0.871524
181	10	138.901	38.9961	104	12	74.9682	14.1051																			174.625	0.87147
182	8	123.692	40.8582	104	13	75.7758	13.5142																			174.95	0.871292
182	9	122.776	41.731	104	14	76.7593	15.5148																			175.275	0.87112
182	10	122.427	42.2192	104	15	75.303	15.2662																			175.6	0.870831
183	5	146.227	38.85	104	16	76.0885	14.0599																			175.925	0.870495
183	6	146.031	39.2275	104	17	75.602	16.4008																			176.25	0.870131
183	7	147.839	40.9224	104	18	75.7643	17.6011																			176.575	0.86965
183	8	145.2	40.4857	105	7	29.3845	77.5006																			176.9	0.869142
183	9	145.443	40.1128	105	8	30.6315	78.2952																			177.225	0.868522
184	6	146.525	43.2162	105	9	32.1881	78.3102																			177.55	0.867866
184	7	145.22	42.9222	107	5	31.2854	75.176																			177.875	0.867172
184	8	143.85	42.355	107	6	31.4632	76.4591																			178.2	0.866416
184	9	143.374	42.9345	107	7	32.0067	76.9117																			178.525	0.865618
186	8	136.982	41.4695	107	8	32.473	77.7073																			178.85	0.864743
186	9	136.6	40.4278	107	9	33.9092	77.1995																			179.175	0.863854
186	10	135.381	38.7961	108	7	89.2538	16.8937																			179.5	0.862964
186	11	135.868	38.7382	108	8	89.3493	16.7914																			179.825	0.86203
186	12	135.156	38.9612	108	9	91.0084	16.2991
186	13	135.1	38.9757	108	10	89.9932	14.6355
186	14	134.5	39.058	108	11	90.6205	12.3914
186	15	134.515	38.8873	108	12	91.3576	12.8107
186	16	134.076	38.5925	108	13	93.4611	13.3932
186	17	134.424	38.3047	108	14	93.979	15.1451
186	18	134.564	38.1898	108	15	92.3018	16.0976
186	19	134.557	37.8243	109	8	75.5082	16.6186
188	8	110.312	43.1637	109	9	76.6906	16.037
188	9	112.336	44.5424	109	10	78.9774	17.5832
188	10	111.38	45.0421	109	11	80.5427	18.3733
188	11	110.046	45.1119	109	12	81.6867	19
189	8	136.979	43.7107	112	8	25.2505	79.8159
189	9	135.974	43.4418	112	9	26.6675	79.4955
191	5	140.706	44.8746	114	3	84.8054	20.7966
191	6	139.361	44.4409	114	4	85.7675	18.5917
191	7	138.51	44.064	114	5	85.1065	18.4185
191	8	138.682	45.4221	114	6	86.6225	17.6711
191	9	139.043	43.7872	114	7	87.9166	17.1703
191	10	138.522	42.4088	114	8	87.3066	18.2249
191	11	136.737	42.623	114	9	88.981	17.8901
191	12	135.341	41.7667	114	10	89.0392	16.405
192	3	117.812	46.7387	114	11	90.2334	15.466
192	4	118.583	47.5241	114	12	90.5471	14.1337
192	5	115.763	47.0063	114	13	91.4798	13.4236
192	6	114.759	46.9369	114	14	92.3799	12.059
192	7	114.345	46.0663	114	15	92.5199	11.6094
192	8	113.308	45.7665	114	16	93.8738	11.1829
192	9	114.205	43.603	114	17	94.9983	10.2188
192	10	114.339	41.2085	115	5	77.0918	19.1146
192	11	111.53	40.6189	115	6	76.3434	18.4786
192	12	111.904	39.1243	115	7	78.2068	18.2892
193	8	88.6985	45.835	115	8	78.9833	17.9817
193	9	86.9288	46.1971	115	9	80.3653	17.6859
193	10	88.5878	46.6076	115	10	78.8661	18.9628
197	8	114.32	0.734051	117	0	81.6545	20.3964
197	10	114.899	1.30424	117	1	82.6174	19.2915
197	11	114.101	1.28699	117	2	83.425	20.9989
197	12	112.868	1.33047	117	3	83.1525	20.8586
197	13	111.329	1.49796	117	4	82.5685	19.8691
198	8	84.7443	0.672089	117	5	83.7509	19.8319
198	9	82.2633	0.313681	117	6	84.2759	19.7667
200	0	50.012	7.14949	117	7	85.0784	19.1854
200	1	48.2383	5.53779	117	8	86.2568	19.3322
200	2	48.0396	4.99182	117	9	87.1964	19.7943
200	3	49.1657	4.82426	117	10	85.6438	22.2468
200	4	48.2825	6.81112	117	11	87.2239	21.8396
200	5	48.3112	6.48314	117	12	88.1133	21.0923
200	6	48.9344	5.04589	117	13	85.6415	20.3797
200	7	48.4092	3.50701	117	14	84.2752	17.6095
200	8	46.0474	1.55372	117	15	86.1737	19.094
200	9	45.1086	1.36563	117	16	86.2091	19.4399
204	6	145.223	3.61068	117	17	88.7395	17.6855
204	7	145.941	3.60908	117	18	89.7497	17.8248
204	8	145.133	2.81929	118	8	94.7082	19.0989
204	9	144.121	1.72338	118	9	96.0034	18.8022
204	10	140.91	1.81868	118	10	94.3301	19.5561
204	11	139.62	1.75912	118	11	95.8466	17.1426
206	5	161.344	6.70863	118	12	96.207	16.2027
206	6	160.323	5.62888	119	8	57.5497	18.5499
206	7	159.111	5.22645	119	9	58.8862	18.1327
206	8	158.645	3.60457	119	10	56.9076	19.1396
206	9	157.873	2.20554	119	11	58.1592	19.1497
206	10	156.384	3.78484	122	8	89.1633	19.6873
207	8	126.12	49.923	122	9	89.5421	19.2737
207	9	124.503	49.8062	122	10	89.5935	19.5868
207	10	125.54	48.8356	122	11	91.0372	20.4066
207	11	124.002	51.413	122	12	92.5603	19.9758
207	12	122.886	51.4851	122	13	93.7269	20.1995
211	8	111.764	3.33704	123	5	10.3192	21.6519
211	9	109.371	2.48577	123	6	11.7769	21.5435
211	10	109.175	2.80576	123	7	13.0667	21.4119
212	8	107.268	49.0593	123	8	13.8534	20.6863
212	9	105.916	48.2796	123	9	15.0987	20.1822
212	10	103.216	49.8703	126	5	92.1423	22.7414
215	5	116.7	50.6703	126	6	93.4081	23.0074
215	6	116.053	49.6979	126	7	94.1603	22.2445
215	7	115.049	49.0615	126	8	94.6852	21.6714
215	8	113.942	48.1189	126	9	93.8669	23.1233
215	9	112.837	47.1727	126	10	95.7876	24.7394
217	3	131.268	53.8398	126	11	96.5925	24.6575
217	4	130.588	52.7759	126	12	95.4081	24.4221
217	5	130.361	49.7788	127	5	78.2048	23.3953
217	6	129.5	50.1193	127	6	79.3481	22.8701
217	7	128.354	50.3508	127	7	80.4583	21.6077
217	8	127.202	50.9582	127	8	81.5726	21.4314
217	9	125.954	51.3579	127	9	82.8064	21.4402
217	10	125.653	51.716	127	10	82.1389	24.6097
217	11	126.76	52.85	127	11	83.4314	24.7934
217	12	125.427	53.1833	127	12	84.5677	24.6516
217	13	124.035	53.6919	127	13	85.7836	24.5577
217	14	122.716	53.9092	128	0	134.924	21.3699
217	15	125.277	52.5365	128	1	134.244	20.8592
217	16	124.503	51.9215	128	2	133.365	23.7289
217	17	123.025	51.7034	128	3	132.348	23.7451
217	18	122.275	51.0256	128	4	133.153	24.2256
217	19	121.314	50.9481	128	5	135.973	22.8701
218	5	103.299	48.6024	128	6	134.907	21.9891
218	6	101.866	48.2149	128	7	133.698	21.3895
218	7	101.232	50.0766	128	8	134.475	21.2253
218	8	102.241	51.1712	128	9	136.518	19.0729
218	9	102.864	52.3235	128	10	135.355	17.2623
218	10	101.266	51.169	128	11	136.31	16.6787
218	11	100.064	50.7776	128	12	137.124	15.6006
222	5	133.678	49.1162	128	13	137.64	14.2514
222	6	132.601	49.1697	129	7	152.128	23.3722
222	7	131.794	49.3624	129	8	152.288	22.4774
222	8	130.818	49.9046	129	9	152.814	21.4289
222	9	129.79	50.0017	131	0	62.711	21.9496
222	10	129.354	47.6985	131	1	63.9169	21.8884
222	11	128.36	47.2608	131	2	64.987	21.86
222	12	127.467	47.0561	131	3	66.3237	22.0418
222	13	126.658	46.843	131	4	67.4286	22.2193
222	14	125.627	46.4212	131	5	66.6619	22.6389
225	6	142.882	50.7801	131	6	68.0559	22.118
225	7	141.58	51.6254	131	7	69.3941	21.9965
225	8	140.669	52.5729	131	8	66.8215	22.2771
225	9	139.204	53.6969	131	9	68.5461	21.304
225	10	141.439	54.7741	131	10	68.2021	20.7814
225	11	141.604	54.6203	131	11	68.0111	19.4115
225	12	140.937	54.2705	131	12	69.6316	18.9487
225	13	139.729	54.509	131	13	68.5126	20.0948
226	6	10.0108	55.7253	131	14	70.0404	19.6624
226	7	11.6215	54.3993	131	15	70.1503	19.1015
226	8	11.0692	52.6418	131	16	70.402	17.6403
226	9	9.75092	53.0527	131	17	71.3876	16.8193
231	8	71.766	5.11882	131	18	70.4296	15.0426
231	9	73.0286	4.87748	131	19	70.4639	17.3121
231	10	71.9905	4.88903	132	3	92.2682	20.9716
231	11	73.2159	3.87583	132	4	90.2625	19.7032
231	12	70.3798	3.01419	132	5	90.5382	19.0485
238	3	121.749	55.2505	132	6	91.3387	20.3797
238	4	120.434	55.3945	132	7	91.9905	21.9357
238	5	121.605	54.0032	132	8	92.5052	22.9226
238	6	121.139	53.4107	132	9	92.251	25.3201
238	7	120.202	53.2032	132	10	92.8104	26.7475
238	8	119.946	52.6481	134	5	35.5362	26.5978
238	9	118.929	52.5354	134	6	35.929	26.399
238	10	117.128	52.637	134	7	35.6571	26.1598
238	11	116.619	51.7963	134	8	35.744	25.8753
238	12	115.644	51.1587	134	9	36.2221	25.8496
238	13	114.278	50.5897	135	4	54.1703	29.1215
238	14	113.213	49.3961	135	5	53.9015	28.2757
238	15	113.337	49.9818	135	6	55.0878	26.9713
238	16	112.08	49.9895	135	7	55.4214	25.4421
239	8	170.306	52.6636	135	8	55.8098	25.2389
239	9	169.524	53.4558	135	9	57.5453	25.8232
241	2	135.207	76.2353	135	10	58.9886	26.7081
241	3	136.701	74.984	135	11	60.6853	26.6325
241	4	135.891	75.197	135	12	62.524	28.5824
241	5	137.192	75.6645	136	5	87.8302	24.3923
241	6	136.108	75.1454	136	6	86.774	24.1019
241	7	135.179	74.8121	136	7	86.2346	25.9755
242	0	94.1709	75.0203	136	8	87.6136	25.0427
242	1	93.1325	74.7552	136	9	88.8717	23.8958
242	2	91.5049	74.9271	136	10	87.1595	23.5494
242	3	89.9525	75.0559	136	11	88.29	23.0696
242	4	88.4812	75.4689	136	12	89.2534	22.7758
246	0	113.664	76.9065	136	13	89.5952	20.8165
246	1	112.342	76.3746	138	5	78.6712	26.3536
246	2	111.234	76.2253	138	6	79.1941	25.6766
246	3	109.044	75.8006	138	7	79.811	25.2431
246	4	107.564	74.7318	138	8	80.626	26.0295
246	5	108.012	74.9209	138	9	81.6179	26.7191
246	6	106.426	74.8323	138	10	82.048	25.7827
248	3	40.952	76.5702	142	5	79.7481	29.5828
248	4	42.1804	77.4174	142	6	80.5672	29.2784
248	5	39.6137	75.8672	142	7	81.8783	28.804
251	0	124.985	76.3585	142	8	82.83	28.4212
251	1	124.521	76.3564	142	9	83.1907	28.0518
251	2	123.614	76.1052	142	10	82.6467	28.7962
251	3	122.151	76.5448	142	11	82.9983	28.1531
251	4	122.772	76.7219	142	12	84.3077	27.6558
252	0	146.468	18.7828	142	13	85.3351	26.7153
252	1	145.804	17.9348	142	14	86.4211	26.1783
252	2	145.398	18.5531	142	15	86.0957	28.1755
252	3	145.445	18.6621	142	16	87.5396	27.7003
252	4	145.172	18.5253	143	8	53.8145	28.2434
252	5	145.753	17.324	143	9	54.3616	26.8566
255	1	128.254	18.9867	144	8	69.4305	29.0417
255	2	127.091	19.4021	144	9	70.0028	28.5328
255	3	125.71	19.6646	145	7	73.7576	29.2314
255	4	124.332	19.6366	145	8	75.0641	28.715
256	0	142.971	74.6585	145	9	76.4187	27.98
256	1	142.107	75.4392	145	10	74.2693	30.2518
256	2	141.562	76.6847	145	11	75.6639	30.3606
256	3	143.28	76.7566	145	12	77.0479	30.0237
256	4	141.807	77.9501	145	13	77.7743	30.1064
256	5	140.976	75.7692	145	14	78.1855	29.2206
257	0	103.104	77.7304	145	15	78.9096	30.2709
257	1	102.198	76.9948	145	16	79.6379	29.8033
257	2	101.184	76.7796	146	4	64.7133	31.5751
257	3	100.431	76.6972	146	5	65.3046	31.0257
257	4	99.5926	76.5845	146	6	64.2239	30.9504
262	0	117.254	76.8981	146	7	63.1224	30.99
262	1	118.223	78.1494	146	8	64.5674	30.2336
262	2	117.041	77.6034	146	9	66.093	29.8393
262	3	116.088	76.8333	147	5	105.399	27.9428
262	4	114.175	76.5412	147	6	104.434	28.0562
263	1	162.224	20.0343	147	7	103.294	29.7634
263	2	160.753	19.3197	147	8	104.727	29.4207
263	3	160.307	20.7866	147	9	106.236	29.6198
263	4	159.641	19.5057	147	10	108.214	31.0792
263	5	157.525	21.6794	147	11	109.996	30.3133
267	0	134.47	78.9278	147	12	111.204	29.7914
267	1	132.879	78.5351	147	13	112.366	29.9538
267	2	132.339	77.5393	147	14	113.259	29.783
267	3	130.847	77.1416	147	15	114.07	27.3181
267	4	129.475	76.2527	147	16	114.678	26.6996
267	5	130.587	77.6126	147	17	113.574	27.4588
267	6	131.456	76.4329	147	18	113.404	25.9859
268	0	166.143	21.7851	147	19	114.529	26.675
268	1	164.805	21.9328	149	2	75.4511	31.4366
268	2	164.296	21.7374	149	3	76.7588	32.0883
268	3	163.949	21.4433	149	4	77.8108	32.7928
268	4	163.253	21.0267	149	5	77.335	32.3396
269	0	141.217	79.5627	149	6	78.3092	31.7536
269	1	140.092	79.1338	149	7	78.2372	31.9678
269	2	140.215	79.2644	149	8	77.8927	30.3966
269	3	141.093	77.7717	149	9	81.1042	30.0426
269	4	140.004	78.8318	149	10	81.9867	30.646
273	0	153.27	79.5808	149	11	82.8625	30.1989
273	1	151.91	79.0068	149	12	83.788	30.1157
273	2	150.672	78.617	149	13	84.5139	29.5433
273	3	149.654	77.7004	151	7	138.257	33.1829
273	4	151.765	79.4709	151	8	137.415	31.7246
275	3	170.915	21.7009	151	9	137.256	30.5422
275	4	170.513	21.3354	151	10	138.278	32.9099
278	2	138.611	79.2596	151	11	139.072	34.0303
278	3	137.351	78.8694	151	12	139.056	32.6412
278	4	135.846	78.7839	151	13	139.156	31.0515
278	5	134.718	76.3087	151	14	139.243	29.9795
278	6	133.781	76.5182	152	8	24.0486	31.3351
280	0	130.717	77.3549	152	9	25.041	31.5447
280	1	128.667	76.9502	154	4	67.4942	29.7057
280	2	131.009	78.4768	154	5	68.4762	30.0581
280	3	129.622	78.5827	154	6	69.1108	30.5864
280	4	128.634	78.7896	154	7	68.2689	31.151
280	5	131.369	78.9607	154	8	68.4623	31.2125
280	6	129.601	78.6999	154	9	70.4861	30.1972
280	7	127.653	80.1088	154	10	69.1788	29.7806
280	8	126.588	81.0875	154	11	70.6443	28.8126
283	0	144.593	79.1592	155	7	41.4184	32.5161
283	1	142.93	78.0108	155	8	43.2569	32.6781
283	2	142.052	78.5443	155	9	44.1218	32.0518
283	3	142.971	78.1875	155	10	43.5594	34.2429
283	4	143.071	79.3025	155	11	42.3235	34.0545
285	0	109.627	25.6372	156	5	78.925	32.5614
285	1	108.693	25.1263	156	6	79.6221	33.3028
285	2	107.524	24.4168	156	7	81.2764	32.6229
285	3	106.432	23.7294	156	8	82.7487	32.3749
285	4	105.806	22.9097	156	9	84.4611	31.8433
285	5	106.856	22.3163	159	7	79.6294	30.9594
286	0	49.5554	80.403	159	8	79.5468	32.614
286	1	48.3684	78.8479	159	9	80.7913	32.8473
286	2	48.6235	79.9234	159	10	79.9871	32.4765
286	3	48.1615	80.2279	159	11	81.2382	32.0177
286	4	48.75	81.0875	159	12	80.3883	29.5132
287	3	90.1876	79.836	159	13	78.5966	29.5833
287	4	88.9783	77.8538	159	14	79.8091	29.5934
291	0	129.659	1.36913	159	15	79.73	30.037
291	2	127.841	1.12589	159	16	81.6289	29.8869
291	3	128.189	1.0631	159	17	83.1852	29.6124
293	0	146.635	26.9561	159	18	82.3036	29.5476
293	1	145.709	25.9157	159	19	83.7038	30.0628
293	2	144.838	25.2912	160	5	57.8465	36.2441
293	3	144.027	24.2582	160	6	59.0138	35.5224
293	4	144.542	24.4698	160	7	59.9435	35.149
294	0	26.5519	5.59438	160	8	60.8294	34.3491
294	1	26.2468	4.47015	160	9	61.9378	33.8409
294	2	25.7656	2.37515	162	8	57.0052	34.0178
294	3	25.2611	0.941412	162	9	58.2662	33.6059
295	0	104.905	2.8037	163	4	80.6393	38.8463
295	1	103.688	2.34506	163	5	78.8082	37.2869
295	2	102.333	1.99966	163	6	80.1027	36.4353
295	3	100.894	2.03053	163	7	80.1085	34.6105
295	4	100.039	0.995181	163	8	80.8911	35.7228
296	0	148.345	0.959039	163	9	81.9928	37.2042
296	2	147.2	1.71706	163	10	81.3658	37.0339
296	3	145.797	1.17555	163	11	82.5798	37.4463
299	3	58.5923	25.8259	163	12	83.8734	38.3044
299	4	60.3486	26.7125	163	13	85.358	38.9587
299	5	59.7821	26.8334	163	14	84.6632	36.8466
299	6	58.2203	24.199	165	7	74.2297	34.4874
300	0	34.2311	2.02012	165	8	74.4452	36.0648
300	1	33.0136	1.68059	165	9	76.0392	35.8083
300	2	33.2445	3.74483	165	10	79.0424	35.6344
300	3	33.3537	2.39767	165	11	79.9151	35.0402
300	4	33.5344	1.77984	165	12	80.9375	34.7189
304	2	118.318	3.9326	167	1	71.8411	33.8014
304	3	117.191	2.72455	167	2	72.4762	35.1755
304	4	116.281	1.78935	167	3	72.7621	35.6311
304	5	114.996	1.11302	167	4	71.9724	35.2596
304	6	114.341	0.908132	167	5	72.2782	37.4825
305	0	129.214	5.42517	167	6	73.3238	36.9695
305	1	128.549	4.31802	167	7	72.1479	35.805
305	2	127.884	3.58764	167	8	72.3947	36.8439
305	3	127.564	2.61688	167	9	72.8828	35.9903
305	4	127.173	1.63113	168	5	59.7369	38.222
306	0	109.607	2.18719	168	6	61.0482	37.5765
306	1	110.606	1	168	7	62.4036	37.2056
306	2	109.56	0.857334	168	8	63.7474	36.723
306	3	111.934	2.54626	168	9	63.1118	37.0638
306	4	111.369	2.1363	169	6	54.5845	34.5591
306	5	109.194	0.3142	169	7	55.0931	35.3606
311	0	153.391	26.4856	169	8	55.17	36.74
311	1	153.538	29.3394	169	9	55.9515	37.4516
311	2	152.642	28.6906	170	0	64.9784	39.3287
311	3	151.379	28.1533	170	1	66.5304	39.33
311	4	150.356	27.6184	170	2	64.6287	37.7411
311	5	150.124	28.0053	170	3	65.8874	38.5662
311	6	148.758	27.4932	170	4	67.4326	38.4509
312	0	148.918	28.5124	170	5	69.1851	37.9972
312	1	147.648	28.0009	170	6	70.6171	37.6546
312	2	146.449	27.3577	170	7	71.4311	37.1796
312	3	145.338	27.0515	170	8	71.3347	38.2481
312	4	146.89	28.0775	170	9	71.8441	37.4066
313	0	133.868	27.4108	170	10	70.6866	37.151
313	1	133.751	27.4936	170	11	72.4643	36.8175
313	2	133.34	26.8489	170	12	71.2289	37.6423
313	3	132.965	26.7757	170	13	72.0324	36.8969
313	4	134.3	27.1578	170	14	72.701	36.7268
313	5	135.312	26.2446	170	15	70.1399	38.3537
313	6	134.316	25.2825	171	8	60.9694	37.1349
313	7	133.531	24.6937	171	9	61.7606	36.2612
313	8	132.413	23.8126	172	5	46.2973	40.522
315	3	90.3714	28.7623	172	6	47.5186	39.3669
315	4	90.1513	29.1247	172	7	48.808	38.8783
319	0	155.104	29.6948	172	8	49.6558	38.3507
319	1	157.085	30.569	172	9	50.772	37.5626
319	2	155.846	29.8675	173	2	96.6947	32.3189
319	3	154.746	28.9983	173	3	98.1268	31.9076
319	4	153.427	28.602	173	4	98.7639	33.5773
320	2	151.253	29.4348	173	5	99.6755	36.2157
320	3	151.846	30.3452	173	6	99.9075	37.6091
320	4	151.603	31.0061	173	7	101.984	39.5137
320	5	150.109	30.125	173	8	103.167	39.8528
326	3	53.0112	3.76167	173	9	104.53	40.0325
326	4	53.2638	2.92891	174	5	71.4539	39.0463
326	5	52.3106	0.487263	174	6	72.483	38.6295
329	3	165.903	30.6595	174	7	73.8698	36.7193
329	4	164.795	31.4383	174	8	72.8612	39.0597
331	0	127.582	5.55014	174	9	73.0911	39.2449
331	1	126.829	4.60271	174	10	74.0555	39.7254
331	2	125.892	3.7806	174	11	75.0793	39.9588
331	3	124.719	3.88711	175	8	65.8678	38.7995
331	4	124.062	4.24102	175	9	65.6424	39.2742
331	5	122.687	2.2564	175	10	67.8373	37.9906
331	6	121.925	1.29537	176	3	62.7608	42.0407
332	2	11.8968	33.2746	176	4	63.0428	42.3409
332	3	10.9472	31.9134	176	5	63.367	42.1116
332	4	11.2989	31.3098	176	6	64.7491	41.6244
335	0	149.999	3.08461	176	7	63.7913	40.7608
335	1	148.862	3.46961	176	8	64.2215	38.9049
335	2	147.427	3.43051	176	9	63.9888	40.1804
335	3	146.158	3.7286	176	10	64.8064	38.8129
335	4	145.951	4.23083	176	11	66.0538	40.3571
335	5	146.529	4.668	176	12	66.4127	38.901
335	6	147.3	4.14872	176	13	67.066	38.3414
336	3	160.088	4.5881	176	14	67.9838	37.5743
336	4	158.701	3.76176	176	15	67.5531	35.6938
336	5	155.911	2.88082	176	16	67.4385	37.9774
337	0	115.472	4.17581	176	17	66.7718	38.3931
337	1	114.368	3.76132	176	18	68.1253	38.3867
337	2	113.132	3.2669	177	5	88.9798	39.6237
337	3	111.851	4.41235	177	6	90.0748	39.9137
337	4	111.353	3.67769	177	7	91.2888	40.1778
337	5	111.406	2.95381	177	8	92.4523	40.4237
341	0	153.174	5.35255	177	9	93.205	39.8671
341	1	151.053	6.24916	177	10	90.9498	40.5996
341	2	150.226	5.58418	177	11	91.4713	40.0298
341	3	148.788	4.83616	178	8	67.6807	40.4002
341	4	147.934	3.92172	178	9	68.951	40.337
341	5	149.983	2.09561	178	10	69.6867	41.2077
341	6	148.938	1.27398	178	11	70.6538	40.7754
341	7	147.604	0.452649	178	12	70.216	41.2466
343	0	80.7505	31.485	178	13	69.1452	39.3633
343	1	81.1475	31.6387	179	6	62.2825	40.59
343	2	82.6386	30.3511	179	7	61.2678	40.5812
343	3	83.68	32.3436	179	8	62.2357	40.5019
343	4	82.279	30.3998	179	9	60.4788	41.9743
343	5	80.2318	31.6295	179	10	61.1109	40.2779
346	1	167.73	8.1039	179	11	61.9087	39.6598
346	2	167.311	7.1702	179	12	62.3903	38.6441
346	3	167.08	5.44433	179	13	63.5185	37.5887
346	4	164.807	5.16076	179	14	62.4076	38.8706
348	1	132.464	6.39947	179	15	64.2321	37.3109
348	2	131.989	5.08725	185	5	118.64	41.8838
348	3	131.877	5.22924	185	6	117.618	42.343
348	4	130.679	4.69322	185	7	117.155	41.8335
348	5	129.862	4.10702	185	8	118.255	41.7163
348	6	129.304	3.42205	185	9	118.844	41.4677
349	0	126.703	38.4957	187	8	71.0237	43.6173
349	1	125.606	37.6111	187	9	70.3286	45.2571
349	2	124.639	37.183	187	10	70.8557	46.0683
349	3	122.873	36.7919	187	11	73.5338	47.7028
349	4	121.634	36.5839	187	12	74.4385	48.6119
349	5	121.287	36.4895	190	5	76.2713	47.0401
350	0	116.305	9.97547	190	6	77.5659	46.6897
350	1	114.795	8.56006	190	7	78.5451	46.6906
350	2	113.909	7.41698	190	8	79.3884	45.8819
350	3	113.214	6.55786	190	9	79.9409	46.2733
350	4	112.992	5.04499	190	10	81.8562	46.8228
351	0	150.737	6.52613	194	6	83.0138	44.872
351	1	149.897	5.27101	194	7	84.6196	45.817
351	2	147.802	5.60792	194	8	84.4297	45.8382
351	3	146.241	6.04144	194	9	85.2438	44.6063
351	4	144.646	6.04552	195	4	97.9004	41.1244
353	2	19.7736	6.91469	195	5	97.4964	43.3084
353	3	19.3716	7.48823	195	6	95.9437	43.6324
353	4	19.1638	8.34389	195	7	96.0834	45.7254
354	3	139.363	37.7696	195	8	96.3426	46.3452
354	4	138.934	36.7811	195	9	98.4639	46.0032
354	5	138.725	37.9013	195	10	98.8951	44.3274
354	6	137.892	37.1536	195	11	98.134	45.0801
354	7	136.328	36.1118	195	12	98.5483	46.0066
355	0	139.231	9.94187	195	13	100.665	46.7529
355	1	139.952	10.1146	195	14	99.6339	47.1601
355	2	139.433	9.04928	195	15	99.3554	45.2582
355	3	140.259	7.21568	195	16	100.244	44.9934
355	4	138.982	6.62335	195	17	101.373	44.7803
355	5	140.762	8.46879	195	18	103.297	43.0064
355	6	139.33	7.80941	195	19	102.611	44.3711
355	7	137.279	8.00278	196	7	49.819	1.60345
358	2	146.938	7.76391	196	9	50.8521	2.83112
358	3	145.613	7.88128	196	10	52.3782	4.66436
358	4	143.753	7.94876	196	11	51.1132	4.5435
364	0	141.84	40.8841	196	12	52.3831	4.01119
364	1	140.718	40.7935	196	13	52.7844	3.52917
364	2	139.48	40.405	196	14	54.6274	2.69242
364	3	138.636	40.0366	196	15	52.4606	3.64658
364	4	139.871	40.717	199	5	77.3258	2.08593
369	0	133.632	44.516	199	6	78.6103	1.42214
369	1	133.547	44.3668	199	7	79.601	0.941267
369	2	133.329	43.0684	199	8	79.7495	2.22672
369	3	132.41	40.5937	199	9	80.8896	1.6886
369	4	132.11	40.944	201	5	98.5434	4.76442
375	1	85.8698	7.50894	201	6	99.523	4.00207
375	2	84.9992	10.466	201	7	97.7915	2.04423
375	3	86.3097	9.74962	201	8	98.3858	1.21111
375	4	85.1476	11.4902	201	10	100.603	1.05838
375	5	86.6079	12.3761	201	11	101.332	1.17193
375	6	84.448	13.015	202	5	68.4657	48.2318
375	7	85.4445	12.0541	202	6	70.095	48.8102
377	3	137.81	41.6841	202	7	69.7199	49.1063
377	4	136.874	41.8902	202	8	66.9776	47.5089
378	0	126.952	44.4479	202	9	68.5721	46.3431
378	1	126.009	43.4139	202	10	69.4553	47.372
378	2	125.59	43.336	202	11	71.0401	47.2416
378	3	124.714	44.8731	202	12	72.914	46.5672
378	4	124.02	45.6537	202	13	74.3972	46.8225
380	1	139.625	45.3935	202	14	75.5766	47.177
380	2	139.193	46.6252	202	15	74.2499	48.4283
380	3	137.571	44.5064	203	5	86.2299	1.85685
380	4	136.414	43.7888	203	6	87.139	1.81275
380	5	137.226	44.9044	203	7	86.5843	2.39701
380	6	135.606	45.2084	203	8	88.2403	2.98146
380	7	133.793	45.4487	203	9	90.2148	2.58025
380	8	132.785	46.1155	205	0	83.9105	3.35906
382	2	76.019	46.0807	205	1	85.2228	2.84236
382	3	75.7524	44.5421	205	2	86.7018	2.37756
382	4	75.9282	43.4054	205	3	87.5731	2.4252
382	5	73.7575	41.4216	205	4	88.9681	2.26847
383	3	153.976	44.0282	205	5	89.7714	3.30653
383	4	152.377	44.561	205	6	89.0637	2.81276
385	3	170.451	10.9289	205	7	88.7129	3.27258
385	4	170.359	12.3098	205	8	89.4556	2.66019
387	0	118.593	47.315	205	9	91.2196	4.18279
387	1	117.329	46.8622	205	10	90.2055	4.16023
387	2	116.342	46.379	205	11	90.1688	2.99208
387	3	115.634	45.3885	208	8	62.9627	49.4722
387	4	113.901	44.4106	208	9	63.9795	49.6626
387	5	112.192	45.0264	208	10	63.9177	49.5377
388	3	167.471	10.7276	208	11	61.2263	48.898
388	4	167.22	9.56719	208	12	62.0833	49.4443
388	5	166.469	9.4976	208	13	61.6312	51.8195
388	6	166.179	8.35953	208	14	63.3516	52.2346
388	7	167.853	8.68497	208	15	63.1671	53.0032
388	8	167.405	7.66875	208	16	64.0084	53.465
391	0	159.322	9.32601	208	17	64.8722	53.8948
391	1	157.229	11.5739	208	18	66.5237	54.2082
391	2	156.632	10.6703	209	5	51.0551	6.51355
391	3	156.714	11.0706	209	6	52.0777	5.70899
391	4	155.746	9.95906	209	7	53.077	5.02381
394	0	114.319	45.4117	209	8	55.5341	3.55002
394	1	115.251	45.707	209	9	56.0524	2.70481
394	2	112.524	46.8317	209	10	57.5793	3.2646
394	3	111.242	47.5651	209	11	58.8942	2.1549
394	4	110.509	49.1773	209	12	60.202	1.76613
394	5	112.004	51.7053	210	0	68.4951	50.015
394	6	110.575	51.0753	210	1	69.7219	50.2002
394	7	109.533	50.5424	210	2	71.0195	50.4972
394	8	108.886	50.1414	210	3	72.4277	50.4261
396	0	131.693	49.0848	210	4	73.6985	50.6572
396	1	130.237	48.9312	210	5	71.3354	49.46
396	2	129.348	48.9335	210	6	72.0899	49.6372
396	3	127.948	48.5132	210	7	71.4281	48.7409
396	4	126.834	47.8292	210	8	72.6534	48.5628
399	3	5.53133	49.8038	210	9	73.0415	48.607
399	4	4.84163	50.6179	210	10	72.9795	50.9654
401	3	139.527	49.3411	213	7	32.9823	47.2837
401	4	138.262	49.2008	213	8	33.1121	48.1479
401	5	138.005	50.4401	213	9	33.1035	49.7793
401	6	137.084	49.3376	214	6	75.5237	3.19995
401	7	135.929	48.6149	214	7	76.8464	3.17109
401	8	135.405	46.4484	214	8	78.1544	3.13687
405	0	118.592	12.968	214	9	79.2232	2.89268
405	1	117.654	14.6369	214	10	77.2726	2.47516
405	2	116.404	13.6707	214	11	77.6409	2.14108
405	3	115.487	12.7971	216	5	67.4737	6.16289
405	4	114.234	11.74	216	6	68.4967	5.9166
405	5	113.395	11.2467	216	7	69.6768	5.75148
408	3	129.82	13.2143	216	8	70.0821	5.06353
408	4	130.749	10.9281	216	9	70.8507	3.48282
408	5	129.253	9.69017	216	10	70.0246	4.503
408	6	128.493	8.2995	219	8	11.0757	50.8207
409	0	118.493	11.3857	219	9	11.2743	50.6046
409	1	119.388	11.089	220	8	90.672	51.0049
409	2	119.461	10.7779	220	9	92.2273	50.9071
409	3	117.484	13.192	221	7	50.414	50.7411
409	4	116.757	14.4097	221	8	51.8347	50.3572
409	5	115.194	12.4338	221	9	53.2315	50.5384
409	6	115.972	12.8804	221	10	53.3079	51.9123
410	0	135.471	54.1798	221	11	53.6772	52.9819
410	1	134.872	52.6659	221	12	54.5264	54.535
410	2	133.959	53.1186	221	13	55.8914	55.0922
410	3	133.204	52.2296	221	14	57.6634	54.784
410	4	132.538	52.7871	223	2	78.2774	6.51744
411	2	148.969	50.7501	223	3	77.461	7.28921
411	3	148.512	52.2871	223	4	79.0205	6.98906
411	4	147.971	52.9895	223	5	78.5979	4.39647
413	2	120.405	55.9445	223	6	79.6626	4.17114
413	3	119.919	54.5374	223	7	81.1172	3.68283
413	4	119.2	53.8818	223	8	82.2642	3.84692
414	3	136.614	54.3945	223	9	83.9543	3.63381
414	4	136.332	57.5677	223	10	85.5963	3.98486
415	0	6.7975	58.7427	223	11	84.2217	2.9516
415	1	6.61776	57.2754	224	5	45.778	50.3942
415	2	6.3045	56.1638	224	6	45.4876	50.4884
415	3	6.23007	54.5605	224	7	45.3423	50.5678
415	4	6.36216	53.418	224	8	45.5035	50.1591
416	3	159.733	53.925	224	9	46.554	49.4206
416	4	158.009	55.3934	224	10	46.1727	51.6974
418	3	157.999	14.4486	227	5	52.5145	7.3973
418	4	157.781	13.0396	227	6	53.3295	5.97192
419	0	148.258	55.8647	227	7	54.2832	5.60419
419	1	146.915	56.4699	227	8	54.7859	5.31533
419	2	145.91	57.1178	227	9	56.2729	7.13606
419	3	146.963	55.1934	228	4	59.9219	54.9818
419	4	147.159	56.5733	228	5	60.4965	55.2469
422	3	159.278	15.6135	228	6	62.2752	55.3332
422	4	158.15	14.2652	228	7	63.5328	55.4416
425	1	136.032	17.8938	228	8	63.618	52.5168
425	2	136.324	16.5757	228	9	64.5975	51.7686
425	3	136.415	15.4527	228	10	66.7282	52.6706
425	4	135.382	12.3893	229	3	82.9697	52.1557
425	5	135.54	14.8748	229	4	83.9632	52.7386
425	6	133.91	14.3045	229	5	86.4265	51.7086
425	7	135.449	13.0537	229	6	87.429	51.7333
432	0	119.941	61.0447	229	7	89.08	51.6507
432	1	119.807	60.8791	229	8	89.7286	52.4984
432	2	118.865	60.346	229	9	90.9508	52.6793
432	3	118.042	59.4003	229	10	89.6065	55.5904
432	4	116.972	58.0116	229	11	89.1562	55.333
435	0	108.904	57.9093	230	2	71.8267	49.586
435	1	107.847	57.8469	230	3	73.1877	48.8311
435	2	106.792	58.1211	230	4	74.6916	48.9149
435	3	106.559	58.2208	230	5	74.7526	49.2716
435	4	105.155	58.55	230	6	74.0609	50.098
437	0	164.483	17.157	230	7	73.8259	50.6735
437	1	162.378	15.719	230	8	72.7119	52.2242
437	2	161.826	14.7754	230	9	74.1691	52.6173
437	3	161.037	17.1259	230	10	73.2177	53.1608
437	4	159.245	16.9134	230	11	74.5154	53.1534
437	5	157.332	18.8159	230	12	75.7905	54.2808
445	0	8.94013	65.6596	230	13	77.3404	53.0772
445	1	9.29079	64.8778	230	14	78.8927	53.5223
445	2	8.67697	63.9249	232	0	83.6837	5.02703
445	3	8.0372	64.2976	232	1	85.2878	4.63278
445	4	7.89927	64.8528	232	2	84.5898	4.95362
445	5	7.38311	63.5233	232	3	85.6535	4.76362
445	6	6.61975	64.3828	232	4	86.8074	4.55244
447	0	141.875	63.7857	232	5	86.5063	5.2301
447	1	140.616	63.582	232	6	87.9503	5.26671
447	2	139.412	62.8703	232	7	89.2345	5.48646
447	3	138.727	62.6861	232	8	89.2381	5.60052
447	4	138.043	62.112	232	9	90.6871	4.86139
449	0	125.317	64.1926	232	10	88.687	7.27172
449	1	124.378	64.0511	232	11	89.9544	6.7515
449	2	123.043	63.4188	232	12	91.1598	6.30314
449	3	123.256	66.4315	232	13	90.0368	3.85822
449	4	124.523	66.3353	233	8	157.094	54.0944
449	5	124.171	67.6833	233	9	157.492	54.6182
450	0	99.367	62.3397	234	8	66.7814	5.70054
450	1	99.2434	63.0496	234	9	67.7107	4.53152
450	2	98.6675	63.9816	234	10	69.4527	3.17262
450	3	97.7384	66.7326	235	5	96.749	52.0622
450	4	98.9266	66.6224	235	6	98.1481	52.3724
453	1	125.693	69.3313	235	7	97.9659	52.0764
453	2	125.7	68.7255	235	8	95.9204	53.1815
453	3	125.351	67.7004	235	9	97.1654	53.6049
453	4	126.536	67.8668	236	5	40.9354	8.41287
453	5	125.65	68.5395	236	6	38.5372	8.43179
453	6	124.648	68.6443	236	7	38.9547	6.87648
453	7	126.277	69.2796	236	8	39.7781	5.75961
453	8	125.219	69.0126	236	9	40.4245	5.06016
454	3	82.2117	67.6648	236	10	39.4938	7.36528
454	4	83.1225	68.7199	236	11	41.149	7.25416
454	5	80.3662	69.2622	237	5	92.3348	52.7206
455	1	108.356	66.5959	237	6	93.5703	53.1486
455	2	106.927	66.4976	237	7	92.6461	53.0385
455	3	107.558	67.029	237	8	94.3811	53.1842
455	4	106.761	66.715	237	9	95.5748	53.3931
458	0	122.438	68.8236	237	10	93.88	54.9739
458	1	121.661	69.0951	237	11	93.727	55.6173
458	2	120.984	69.0207	237	12	95.2355	54.4787
458	3	119.96	69.3873	237	13	97.6918	56.3575
458	4	119.059	70.0101	237	14	97.0604	55.7147
458	5	116.887	69.3726	237	15	95.4626	53.5794
458	6	116.593	70.0058	237	16	96.5802	53.9742
462	3	25.6544	71.2415	237	17	97.445	54.8235
462	4	26.4368	72.0812	237	18	98.4006	56.5001
462	5	24.2453	72.0496	240	0	60.0544	73.6435
463	1	50.567	70.1736	240	1	59.4027	73.5468
463	2	49.3789	70.2254	240	2	61.2592	73.8634
463	3	50.3257	71.0949	240	3	61.5577	73.9524
463	4	49.9241	70.2593	240	4	62.6033	74.104
464	3	103.54	70.5431	240	5	65.2238	74.211
464	4	103.751	69.5792	240	6	66.1135	74.7575
464	5	103.221	66.5831	243	0	75.2598	73.1924
464	6	102.574	66.4159	243	1	76.5032	73.5703
464	7	101.739	66.8292	243	2	77.6028	74.1088
464	8	99.8646	68.0909	243	3	78.9276	75.0566
465	3	143.575	70.8369	243	4	77.6174	75.1429
465	4	141.854	70.1769	244	3	52.4645	74.9918
465	5	140.717	71.2056	244	4	54.4477	72.4759
465	6	139.019	69.3654	245	1	73.2662	73.7519
465	7	137.404	68.1214	245	2	73.7709	74.9514
465	8	136.757	66.6195	245	3	76.4335	75.3818
468	0	48.2402	73.484	245	4	77.7916	76.7135
468	1	46.9241	72.2969	247	3	60.6834	18.4444
468	2	46.991	72.2226	247	4	62.0887	18.1165
468	3	47.0643	72.6714	249	0	48.3959	77.4592
468	4	47.6028	74.2407	249	1	49.3027	77.6046
468	5	45.7812	73.0807	249	2	49.5766	75.5909
468	6	46.4745	73.7077	249	3	50.8146	76.1036
468	7	47.9153	74.7522	249	4	51.4884	77.6029
470	0	119.504	66.7776	250	1	1.81566	76.0992
470	1	118.5	66.1826	250	2	3.16924	76.3046
470	2	117.334	65.7828	250	3	3.24043	76.7445
470	3	116.343	65.1408	250	4	3.76011	76.9172
472	2	106.425	68.4408	250	5	3.38986	75.5836
472	3	105.417	68.0313	250	6	5.06424	78.1755
476	1	39.7391	70.9996	253	0	91.8423	19.118
476	2	41.0923	71.2638	253	1	93.0955	19.0205
476	3	39.6145	69.0356	253	2	94.0537	18.7407
477	0	148.066	74.2821	253	3	95.3211	18.5357
477	1	147.617	73.7305	253	4	96.6818	18.5014
477	2	147.147	73.3612	253	5	97.6133	18.1658
477	3	146.524	73.2945	253	6	96.3991	19.0541
479	0	115.226	73.7896	254	1	73.9929	75.7636
479	1	114.283	73.9571	254	2	75.3231	75.9126
479	2	113.56	74.4689	254	3	75.9997	76.5967
479	3	112.292	74.4184	254	4	75.3663	76.0943
484	1	137.965	75.7758	254	5	75.8967	76.7424
484	2	139.086	77.7767	258	0	90.6861	19.433
484	3	137.949	77.0735	258	1	89.7779	19.5699
487	0	9.44779	79.3408	258	2	91.053	19.6315
487	1	7.23957	79.2065	258	3	92.5606	19.1537
487	2	7.85227	78.6305	258	4	93.9667	19.0566
487	3	7.45496	77.1137	258	5	94.8008	19.0103
489	0	65.4042	1.64053	258	6	93.3152	20.7306
489	3	62.1957	1.54066	259	0	54.8522	22.7151
494	0	118.414	6.72637	259	1	55.713	21.8116
494	1	117.102	6.3802	259	2	56.476	21.2511
494	2	115.781	5.78124	259	3	57.2938	20.8657
494	3	114.694	5.02124	259	4	58.6209	20.3177
496	0	164.205	5.87459	259	5	59.2539	20.7022
496	1	163.143	5.48562	259	6	60.5183	20.7066
496	2	161.62	5.06831	259	7	61.9561	20.9455
496	3	161.486	5.11784	260	0	23.399	23.1949
499	0	75.8285	9.83696	260	1	23.2896	22.583
499	1	74.2369	9.8008	260	2	23.6235	21.9821
499	2	73.4206	9.89575	260	3	21.8932	20.7307
499	3	73.4055	8.83599	260	4	22.5115	20.8904
504	1	156.466	14.2733	260	5	23.3684	20.0826
504	2	155.717	13.0506	260	6	24.2707	19.437
504	3	155.036	11.9373	260	7	25.1611	19.1548
507	0	39.7305	11.705	261	0	75.0066	22.5883
507	1	38.0109	11.9575	261	1	75.8811	21.8479
507	2	36.8177	14.2731	261	2	76.776	20.914
507	3	36.691	13.3602	261	3	77.9561	20.298
508	0	143.162	15.2274	261	4	78.6951	18.0458
508	1	143.011	14.1079	261	5	80.2254	17.2079
508	2	142.02	13.939	261	6	81.9833	17.0866
508	3	141.467	13.009	264	0	119.054	78.2852
512	0	58.4767	17.5489	264	1	121.277	77.8439
512	1	58.2855	18.0239	264	2	119.617	76.9986
512	2	56.5991	17.2715	264	3	118.71	77.4253
512	3	57.6512	17.3005	264	4	120.815	79.6594
513	1	120.877	19.3362	264	5	121.062	81.0875
513	2	120.082	18.4377	265	0	77.0036	78.6955
513	3	118.99	17.2959	265	1	79.9917	78.4039
514	0	138.902	19.1633	265	2	78.7269	78.2084
514	1	137.553	17.9739	265	3	79.8736	77.4143
514	2	137.241	18.144	265	4	81.0384	78.1688
514	3	136.153	17.3903	266	0	79.5948	20.0892
515	0	144.683	21.208	266	1	80.7587	20.2739
515	1	143.108	21.7797	266	2	81.8618	20.6026
515	2	142.137	19.6397	266	3	81.7641	20.8587
515	3	141.185	18.8873	266	4	82.2482	22.0783
518	1	163.907	20.7845	266	5	82.3994	21.6975
518	2	162.479	19.7923	266	6	84.3613	24.1043
518	3	161.725	19.0541	266	7	85.6323	23.6828
522	2	147.08	25.5208	270	0	86.6542	24.7374
522	3	145.987	25.3748	270	1	87.7388	24.2798
525	0	136.311	28.3706	270	2	86.8446	22.0989
525	1	134.974	27.4492	270	3	87.5386	21.4501
525	2	134.647	26.4001	270	4	87.8986	20.9277
525	3	133.698	25.5627	271	3	59.4338	77.7625
526	2	93.6164	25.7933	271	4	60.1726	79.1131
526	3	92.4899	25.9827	271	5	61.75	81.0875
527	0	156.22	26.8608	271	6	62.5625	81.0875
527	1	156.632	27.9919	272	3	30.2204	21.3197
527	2	156.011	26.7457	272	4	30.5633	21.7054
527	3	155.12	26.332	272	5	29.8269	22.4712
530	2	14.3076	32.9532	272	6	30.2794	21.9593
530	3	14.2161	32.8555	272	7	31.5436	20.925
532	0	144.439	39.0022	272	8	31.7799	20.4269
532	1	144.368	39.094	274	0	51.69	76.9754
532	2	142.877	39.8426	274	1	52.5569	77.3927
532	3	141.48	39.9885	274	2	53.9841	77.6529
538	2	120.288	49.7924	274	3	55.0619	78.1865
538	3	119.547	48.477	274	4	53.6734	78.3569
539	1	141.797	48.2622	274	5	52.9844	79.9556
539	2	141.295	48.3995	274	6	54.6	81.0875
539	3	141.205	48.0482	274	7	55.0641	80.1948
542	0	106.69	54.1767	276	3	95.7245	21.5997
542	1	105.58	53.9556	276	4	96.9269	21.5232
542	2	104.125	53.5071	276	5	96.8901	21.5535
542	3	103.172	52.2108	277	2	53.2444	23.0935
543	2	116.408	53.2273	277	3	54.324	22.8073
543	3	116.2	52.2492	277	4	55.3295	22.549
544	0	108.327	55.0946	279	1	36.7305	1.89187
544	1	107.657	55.9536	279	2	39.2417	0.790141
544	2	106.827	55.6735	281	0	65.5613	76.9642
544	3	106.169	55.591	281	1	66.9166	77.6033
546	0	4.28079	59.0162	281	2	68.1607	78.2577
546	1	4.35023	59.7511	281	3	69.2537	78.5344
546	2	2.25616	57.347	281	4	70.2532	79.3429
546	3	2.15155	58.4	282	0	143.661	76.4227
548	1	73.7772	60.4102	282	1	145.364	76.6598
548	2	74.601	61.3331	282	2	144.549	76.9205
548	3	72.1638	61.4376	282	3	146.209	78.3631
549	0	154.807	62.7961	282	4	145.502	78.3691
549	1	152.706	62.5012	284	0	64.4644	78.5794
549	2	152.274	63.6711	284	1	65.418	79.7386
549	3	152.443	65.0925	284	2	66.7991	80.0868
551	6	167.172	6.52075	284	3	67.925	81.0875
551	7	166.197	6.68862	284	4	68.0962	78.699
551	8	165.277	7.44188	289	0	67.7367	23.7166
554	6	115.733	7.79786	289	1	67.6039	23.2102
554	7	115.69	6.70994	289	2	68.7493	23.2011
554	8	115.273	5.94736	289	3	70.1425	23.13
556	4	150.041	5.75031	289	4	72.2941	22.8144
556	5	151.768	6.90648	289	5	70.5329	23.3371
556	6	150.558	7.04451	289	6	71.6114	23.1358
556	7	149.1	6.96097	290	3	57.7964	79.5098
556	8	148.34	6.73046	290	4	59.6964	78.8357
558	5	126.211	9.20249	292	0	70.0645	24.526
558	6	125.512	8.01521	292	1	69.1518	24.1096
558	7	125.26	7.13284	292	2	70.3261	24.2846
559	6	127.464	7.73721	292	3	71.7882	24.7074
559	7	127.818	7.44951	292	4	72.705	24.6794
559	8	126.853	6.47196	292	5	73.184	27.2801
561	5	8.19507	9.89296	297	1	77.5606	26.2714
561	6	8.13361	8.56401	297	2	78.8174	25.5952
561	7	8.07273	7.33039	297	3	79.8831	24.9664
561	8	7.57001	6.32395	297	4	81.1425	24.7115
569	5	78.5636	13.9178	297	5	81.9737	24.3429
569	6	76.6146	14.2278	297	6	82.9522	23.9946
569	7	76.2	12.5312	297	7	80.4544	22.6023
569	8	74.8992	13.9311	298	3	73.2165	2.44017
575	5	129.293	19.7023	298	4	73.8944	2.10186
575	6	128.283	18.7887	298	5	73.811	1.38331
575	7	127.46	18.4819	298	6	74.9523	1.01895
580	5	8.43948	23.1331	298	7	76.058	0.577254
580	6	8.42149	21.7466	301	1	79.8011	2.89631
580	7	7.71788	21.6345	301	2	80.4387	2.06556
580	8	7.66017	20.5112	301	3	81.3795	2.29864
582	5	75.5482	21.6086	301	4	82.0446	1.65193
582	6	73.9815	22.8689	301	5	83.179	1.9968
582	7	73.3689	23.1189	301	6	84.978	2.25139
582	8	74.2478	23.0539	302	2	55.6048	1.21479
585	5	91.5303	26.1768	302	3	53.7161	2.99486
585	6	90.7939	25.8259	302	4	55.8419	2.36798
585	7	90.2756	25.6784	302	5	58.5776	1.88315
590	6	153.022	26.5124	303	2	47.9797	26.6041
590	7	152.38	25.8542	303	3	49.075	26.2926
592	5	140.339	26.4468	303	4	50.0113	26.0045
592	6	139.355	26.0173	303	5	51.4944	28.5952
592	7	138.349	29.0083	303	6	52.1516	27.514
593	5	118.315	25.7335	307	0	73.7178	27.6535
593	6	117.303	25.946	307	1	75.2209	27.3672
593	7	115.859	25.1974	307	2	76.1046	27.1474
593	8	116.714	26.6945	307	3	76.9367	26.8608
594	6	5.99862	27.4169	307	4	75.7476	26.9115
594	7	5.55335	27.0782	307	5	76.2306	26.7002
596	6	145.452	29.5939	308	1	65.5154	27.7731
596	7	144.53	29.2711	308	2	66.5521	27.2441
600	5	62.8742	31.4605	308	3	67.3187	26.8663
600	6	61.6501	31.083	308	4	67.8339	27.0115
600	7	59.3354	31.2827	309	2	132.114	29.5489
603	5	158.294	31.3343	309	3	131.443	26.5182
603	6	157.285	31.9973	309	4	132.199	26.6026
603	7	157.209	32.6235	310	0	137.045	30.3623
604	5	113.663	35.2991	310	1	139.189	29.0223
604	6	112.716	35.1159	310	2	138.757	28.3528
604	7	111.391	34.0221	310	3	138.067	28.4662
604	8	109.592	34.4162	310	4	137.168	28.8062
607	5	164.072	37.2019	310	5	139.767	28.337
607	6	161.816	36.9659	314	3	88.7107	28.9213
607	7	160.399	37.1996	314	4	88.7959	29.563
607	8	159.253	36.1879	314	5	89.3776	31.0703
609	5	104.273	36.0132	314	6	90.7149	30.1572
609	6	104.928	36.6074	314	7	91.8976	29.0227
609	7	105.878	35.515	314	8	94.2319	27.3233
609	8	103.509	35.8445	316	0	107.369	27.7811
615	5	143.899	43.0699	316	1	108.661	28.2747
615	6	142.357	42.8291	316	2	110.335	28.62
615	7	141.393	43.2534	316	3	113.025	28.5437
615	8	141.262	43.4657	316	4	113.197	28.9673
618	5	157.511	46.0107	317	1	23.4867	29.7978
618	6	157.473	44.5697	317	2	24.9909	26.9361
618	7	156.31	42.2691	317	3	24.6789	28.5509
618	8	156.102	41.2933	317	4	24.295	27.5293
619	5	106.95	44.111	318	0	67.2817	29.8899
619	6	106.339	44.0345	318	1	68.3588	29.7761
619	7	105.114	44.4323	318	2	69.5708	29.4444
619	8	103.831	44.1978	318	3	70.3016	29.2274
621	5	64.4016	45.9846	318	4	72.0078	29.7414
621	6	63.7052	45.7904	318	5	72.8049	29.5781
621	7	62.8635	45.2516	318	6	72.6445	29.9438
622	5	2.95492	45.2571	318	7	72.4353	31.0047
622	6	2.86658	45.6841	321	0	98.037	30.9836
622	7	2.73427	46.1556	321	1	98.6019	30.0417
624	5	115.95	49.3749	321	2	99.923	29.7506
624	6	114.299	49.1708	321	3	100.637	29.8821
624	7	112.819	48.767	321	4	99.2843	31.392
624	8	111.51	47.9978	321	5	101.237	29.2662
625	6	168.042	49.0699	322	3	87.4427	29.9725
625	7	166.736	48.1474	322	4	87.5442	30.1064
626	4	134.65	49.3336	323	2	40.4004	31.3215
626	5	134.803	50.1595	323	3	41.0278	29.8171
626	6	134.522	49.1018	323	4	41.4555	28.6023
626	7	133.549	47.7752	324	0	58.9355	3.4019
627	5	158.789	49.1514	324	1	60.117	2.69377
627	6	157.705	48.8314	324	2	61.0774	2.08857
627	7	156.342	49.1949	324	3	63.3521	3.66101
627	8	154.972	49.4603	324	4	64.509	3.32148
629	5	137.516	51.4834	325	3	126.171	30.9587
629	6	136.095	51.728	325	4	127.368	31.3205
629	7	134.696	52.0312	325	5	128.975	29.4414
630	6	133.294	51.0011	325	6	127.965	29.0681
630	7	132.07	50.8292	327	0	82.6984	30.806
631	5	53.5942	52.8059	327	1	83.9177	30.9648
631	6	51.3228	53.5962	327	2	85.3054	31.3544
631	7	51.8366	54.1021	327	3	86.3088	30.917
633	5	124.464	53.6516	327	4	88.2549	32.0147
633	6	122.88	53.0827	327	5	90.2065	32.7256
633	7	121.491	52.7016	327	6	91.0081	32.3318
635	6	128.02	56.3558	328	2	46.0738	4.10498
635	7	127.35	55.0783	328	3	47.4091	3.49403
635	8	127.295	54.8301	328	4	49.3465	2.82283
637	6	151.703	53.9493	330	0	53.8401	31.2051
637	7	150.784	53.2808	330	1	54.9151	31.0445
637	8	149.762	53.612	330	2	55.7067	31.3705
639	5	5.00749	56.5677	330	3	56.4073	30.6818
639	6	5.04747	57.0211	330	4	57.4934	30.8859
639	7	5.04301	57.4774	330	5	58.544	31.1991
639	8	4.56908	59.7454	333	0	42.2164	1.09105
642	5	124.674	59.3912	333	1	41.5665	0.939298
642	6	123.567	58.4243	333	2	42.0803	2.63134
642	7	123.887	61.0696	333	3	42.7102	4.0166
643	6	26.5543	61.8726	333	4	44.4804	3.2899
643	7	25.0312	62.5861	333	5	45.533	4.43835
643	8	24.1827	63.2152	333	6	45.3178	3.82196
647	5	112.294	63.7665	334	3	86.9612	31.6781
647	6	111.717	64.6762	334	4	87.1394	34.2685
647	7	110.042	65.2217	338	2	41.8653	4.86276
648	5	12.0717	63.1805	338	3	42.7102	4.0166
648	6	11.4899	63.4841	338	4	40.0402	3.41563
648	7	11.7331	64.1167	338	5	41.1556	5.66565
651	6	95.9308	67.8406	338	6	42.4741	5.29129
651	7	96.9063	68.4633	338	7	41.9375	5.75546
651	8	95.4795	68.5672	339	0	35.9268	6.37392
655	6	51.0594	72.1864	339	1	36.9357	5.38484
655	7	49.8867	73.9996	339	2	38.0439	4.45149
656	5	170.109	71.9842	339	3	39.3633	4.16273
656	6	171.275	71.6625	339	4	39.8412	5.88008
656	7	170.182	72.4143	339	5	40.0403	6.85262
656	8	169.074	73.1801	339	6	40.7174	5.69222
657	6	160.859	69.6735	339	7	41.5493	4.10299
657	7	159.802	70.0917	340	2	53.6316	34.1175
659	6	95.1963	74.876	340	3	54.6924	33.4756
659	7	94.3031	75.0023	340	4	55.4624	32.6251
659	8	93.1222	74.9784	342	0	107.618	31.821
660	5	166.607	73.321	342	1	108.616	31.534
660	6	165.887	74.25	342	2	109.511	32.4593
660	7	164.644	75.1251	342	3	110.142	33.0237
660	8	163.502	75.8745	342	4	110.774	33.0476
661	6	152.076	78.1539	342	5	111.428	31.5017
661	7	151.162	77.7286	344	0	51.8659	4.94296
664	5	93.7285	79.9481	344	1	52.8519	4.31012
664	6	92.4814	80.1529	344	2	54.1711	6.10529
664	7	90.8049	80.0883	344	3	55.2932	5.78228
665	6	74.7985	79.8227	344	4	56.6407	5.42479
665	7	74.7245	79.9033	344	5	57.3348	4.13709
666	5	1.48598	1.24069	344	6	57.8069	3.66076
666	7	0.927453	0.741771	344	7	59.8495	2.77406
670	4	135.31	4.18464	345	0	109.172	34.8588
670	5	132.626	3.13878	345	1	107.504	34.2805
670	6	131.92	2.35327	345	2	108.605	35.1098
670	7	131.724	1.66127	345	3	109.86	35.8968
671	5	155.892	1.31186	345	4	111.197	36.3643
671	6	155.713	1.25784	345	5	112.017	36.5998
672	5	5.8442	5.27181	345	6	112.07	37.2164
672	6	5.91461	3.88918	347	2	48.7112	34.6326
672	7	5.23492	2.75355	347	3	51.203	35.4948
672	8	4.81698	1.14398	347	4	53.6253	33.5804
675	7	28.0062	51.8693	352	1	9.93947	35.4227
675	8	27.9656	52.1792	352	2	10.8946	35.3359
678	7	133.866	65.7865	352	3	11.7347	36.5261
678	8	132.497	66.3097	352	4	11.715	36.3698
680	7	123.207	72.267	356	2	105.591	7.13059
680	8	122.104	72.3546	356	3	106.8	7.07667
683	7	76.6097	30.486	356	4	107.813	6.49093
683	8	75.8736	29.6923	356	5	109.878	6.45661
685	7	98.933	29.9236	357	0	111.177	35.4322
685	8	98.3584	28.9865	357	1	112.328	36.1218
687	7	151.537	37.1234	357	2	113.716	36.6735
687	8	149.787	37.5188	357	3	114.939	37.1435
689	7	154.921	45.4056	357	4	115.714	37.8215
689	8	153.928	46.4679	357	5	114.217	38.2403
691	9	33.5239	14.4674	357	6	115.622	38.2995
691	10	32.3716	12.2384	359	1	38.7954	39.6856
692	9	143.649	17.5334	359	2	40.0087	39.1704
692	10	143.752	18.3331	359	3	41.3602	38.7136
692	11	143.306	17.0703	359	4	42.2297	38.0226
692	12	142.781	15.9987	360	0	136.677	9.13153
692	13	142.158	14.4571	360	1	136.461	7.82696
692	14	142.437	16.6563	360	2	137.414	9.04365
692	15	143.956	16.468	360	3	138.789	7.9925
692	16	143.104	15.3909	360	4	137.319	7.0759
692	17	142.336	13.913	360	5	139.008	9.54669
692	18	141.45	12.9252	360	6	138.839	12.0143
692	19	141.125	11.4686	361	3	103.377	37.8949
695	9	70.7932	21.521	361	4	104.993	37.7782
695	10	70.6646	23.5776	361	5	103.645	37.7863
695	11	70.0981	22.0539	362	0	72.8015	38.1873
696	9	117.073	20.91	362	1	73.5543	38.1382
696	10	115.142	22.2263	362	2	74.1854	37.5374
696	11	114.015	22.112	362	3	74.8192	37.8368
698	9	2.83885	23.8558	362	4	76.4286	40.046
698	10	2.32251	24.3473	362	5	77.6768	39.689
698	11	2.68861	24.9969	362	6	77.915	38.8059
698	12	2.31337	24.5295	362	7	79.5067	38.6231
702	9	88.0553	28.0861	363	2	23.0627	9.10018
702	10	87.7983	28.7557	363	3	23.382	8.37828
709	9	133.99	34.7677	363	4	23.8567	7.07535
709	10	132.146	36.477	365	0	95.2048	38.4897
712	9	49.5458	46.2011	365	1	96.0983	39.8762
712	10	48.3052	45.4981	365	2	97.2429	39.9814
712	11	50.6968	45.6084	365	3	98.494	39.9209
712	12	49.1813	45.3369	365	4	99.1371	40.0984
715	9	124.949	47.125	365	5	99.4735	39.8727
715	10	125.429	44.0461	366	3	11.031	8.25998
715	11	124.508	44.7891	366	4	12.028	10.1039
715	12	122.894	44.6667	367	0	53.5124	10.091
716	9	128.37	46.7893	367	1	54.1125	9.25419
716	10	127.454	46.9613	367	2	55.1947	8.93943
716	11	126.312	47.3167	367	3	56.3829	8.74325
716	12	125.207	47.9778	367	4	57.9515	8.30408
718	9	141.499	59.5825	367	5	59.3729	8.29598
718	10	142.649	59.1471	367	6	60.7688	8.48179
718	11	141.597	58.1451	368	3	83.5622	8.56783
718	12	140.073	57.8529	368	4	84.9794	8.1393
719	9	121.29	57.5295	368	5	86.0359	8.20634
719	10	119.463	57.2355	370	0	55.3477	9.4866
719	11	117.921	57.1283	370	1	56.4992	8.91572
719	12	116.339	57.2076	370	2	57.0551	7.17644
721	9	79.642	63.7021	370	3	59.0119	8.43013
721	10	78.817	64.9107	370	4	58.2133	5.7754
722	9	116.912	62.2884	370	5	59.9174	5.98907
722	10	114.807	62.0095	370	6	60.604	5.32483
722	11	113.554	61.2113	371	2	36.0892	41.9028
722	12	112.239	60.6579	371	3	37.4185	41.8202
723	9	121.906	63.9124	371	4	38.5855	41.4498
723	10	122.808	62.7909	372	3	156.009	9.52023
723	11	121.868	62.5671	372	4	155.199	8.38396
723	12	122.618	63.509	372	5	156.457	5.72121
723	13	121.234	63.5918	372	6	157.85	4.34133
724	9	14.9228	66.6576	373	0	58.1501	44.1807
724	10	13.8624	65.5573	373	1	59.2881	43.7094
726	9	108.52	67.2293	373	2	58.2127	43.4193
726	10	109.098	66.6791	373	3	57.7472	41.6347
726	11	107.672	66.903	373	4	58.7939	41.819
727	9	6.27451	71.8946	373	5	58.3614	41.2216
727	10	4.86112	74.4226	373	6	57.3912	39.7543
729	9	130.614	78.9148	373	7	58.2221	40.7779
729	10	131.899	79.8566	374	3	48.9766	40.8319
729	11	130.443	79.6627	374	4	50.0646	40.7575
729	12	129.059	79.5244	376	2	60.472	43.0521
729	13	127.576	79.5008	376	3	59.5708	43.2005
729	14	126.216	79.1371	376	4	60.6889	42.9203
729	15	124.442	77.4765	376	5	62.237	44.6289
729	16	123.286	77.9987	376	6	63.1169	44.1694
729	17	121.723	78.6196	376	7	63.6117	44.3277
731	9	155.105	2.09281	379	0	14.1306	13.8349
731	10	153.014	0.75803	379	1	14.2079	12.4987
735	9	119.785	2.37938	379	2	14.1051	11.3759
735	10	119.363	2.14013	379	3	13.8586	10.5154
735	11	118.472	1.06693	379	4	14.328	10.0157
735	12	117.753	1.70919	381	2	121.665	11.2283
735	13	119.188	0.844397	381	3	121.566	10.1899
735	15	118.342	0.617383	381	4	122.147	9.8074
735	16	117.71	1.06237	384	3	47.5382	45.6589
735	17	116.336	0.597694	384	4	49.2378	45.3573
735	19	115.345	2.09512	386	3	53.973	45.526
736	9	160.193	6.29545	386	4	55.4247	45.1736
736	10	159.586	8.07159	386	5	53.7978	45.9833
736	11	156.901	8.915	386	6	55.2847	45.8666
736	12	156.389	8.06669	389	0	81.6943	44.998
737	9	138.163	5.98364	389	1	83.2091	44.8751
737	10	137.464	7.79669	389	2	84.4365	45.106
739	9	30.8219	7.76549	389	3	85.3885	45.1401
739	10	29.2299	8.93838	389	4	86.6092	45.2316
739	11	28.4243	8.93361	389	5	86.8407	44.986
739	12	28.3516	7.4426	389	6	85.9717	44.8951
743	0	107.421	2.41447	389	7	85.385	42.4897
743	1	108.084	1.20316	389	8	86.2551	42.7458
743	2	107.109	0.886468	390	3	22.538	45.8387
748	0	140.924	4.11734	390	4	24.1356	46.5016
748	1	139.883	3.50769	392	0	67.776	46.1539
748	2	138.512	3.66814	392	1	69.307	45.8027
750	0	119.874	4.20172	392	2	70.6302	45.5403
750	1	118.304	4.9384	392	3	72.1221	45.6608
750	2	118.781	4.43394	392	4	73.4417	45.3826
753	0	148.885	6.74581	392	5	71.2464	45.4462
753	1	150.1	8.15215	392	6	72.931	45.7696
753	2	148.875	7.55405	392	7	74.6882	46.1971
754	0	103.281	7.41913	393	3	21.0076	48.0684
754	1	103.903	7.4701	393	4	21.5091	48.7789
754	2	102.673	7.6382	395	1	43.118	47.523
759	0	28.4103	14.8812	395	2	44.1322	47.3555
759	1	27.43	16.0037	395	3	45.3183	47.2571
759	2	27.5896	15.58	395	4	46.5767	46.5557
762	0	125.874	17.7695	397	0	47.6946	48.3816
762	1	124.62	17.0742	397	1	48.6042	48.1102
762	2	123.916	16.3746	397	2	49.8692	47.9024
768	0	120.979	21.3073	397	3	50.6136	48.3459
768	1	119.645	21.0889	397	4	51.524	48.6006
768	2	119.377	21.1698	398	3	54.0301	48.3019
771	0	143.418	25.6633	398	4	55.11	48.5663
771	1	142.155	25.1807	400	3	104.178	12.3634
771	2	142.708	23.7555	400	4	105.149	11.1268
778	0	133.016	32.5492	400	5	105.341	10.6809
778	1	131.802	31.7395	400	6	107	12.3106
778	2	130.872	31.0307	400	7	108.537	11.9474
785	0	142.351	34.0723	400	8	109.963	11.2618
785	1	142.53	34.4237	402	1	88.4954	12.297
785	2	141.814	33.1918	402	2	89.7897	11.3427
786	0	157.909	34.2056	402	3	89.4341	12.2251
786	1	157.198	33.1289	402	4	90.4788	11.4879
786	2	156.458	33.3101	402	5	91.3929	13.5051
787	0	1.73407	33.8597	403	3	97.0517	48.9867
787	1	1.37964	33.1738	403	4	98.8197	48.4551
787	2	1.58444	33.2687	403	5	98.5743	49.0875
789	0	145.318	36.527	403	6	100.181	50.2347
789	1	144.368	35.689	403	7	100.026	51.6826
789	2	143.756	34.5488	403	8	101.25	52.8955
791	0	159.385	35.3695	404	0	96.0424	47.6756
791	1	158.631	35.2265	404	1	97.6116	47.5203
791	2	158.371	34.6867	404	2	99.1277	48.2969
792	0	123.924	40.7456	404	3	99.0483	50.2938
792	1	122.883	40.0051	404	4	99.9344	49.7752
792	2	121.423	39.8209	406	3	25.0434	49.6774
794	0	148.199	41.0037	406	4	25.8087	50.2528
794	1	148.531	42.5891	407	0	57.5366	51.8795
794	2	147.035	42.5119	407	1	58.6849	51.9263
795	0	73.0721	41.7299	407	2	59.7727	51.5757
795	1	73.571	41.438	407	3	59.1223	51.9597
795	2	71.1672	43.2485	407	4	60.6738	52.2577
796	0	110.345	41.7723	407	5	59.9892	53.0509
796	1	109.052	41.0354	407	6	58.9906	52.5246
796	2	108.428	40.4266	407	7	60.0971	53.3536
799	1	132.399	44.3616	412	0	59.0473	52.0168
799	2	132.107	44.2773	412	1	60.5792	52.418
800	0	129.482	43.0255	412	2	61.7308	52.3585
800	1	128.66	43.877	412	3	62.1134	52.966
800	2	127.353	44.4671	412	4	63.5999	53.3302
804	0	150.366	48.3948	417	0	145.369	53.4682
804	1	148.29	47.4451	417	1	145.644	53.8537
804	2	147.239	47.3019	417	2	148.27	54.1287
809	0	94.6339	49.4002	417	3	148.193	55.8097
809	1	95.5566	50.1305	417	4	147.794	55.6998
809	2	94.0644	50.3795	420	0	87.9822	55.4611
812	0	100.297	59.42	420	1	89.4102	56.053
812	1	99.2902	59.9188	420	2	90.5731	54.8178
812	2	100.128	59.3339	420	3	92.1008	54.9258
814	0	105.043	62.4443	420	4	93.7742	54.8849
814	1	104.074	62.2259	420	5	93.3781	53.525
814	2	104.949	61.8545	420	6	95.9681	54.0981
817	0	5.24381	62.3952	421	2	50.6472	53.7615
817	1	4.82853	63.8703	421	3	51.2851	54.9263
817	2	4.51135	63.9912	421	4	51.8151	55.9224
822	0	109.53	66.2841	421	5	51.2974	57.207
822	1	109.592	67.396	421	6	52.2479	57.4593
822	2	109.094	67.0414	421	7	53.6185	57.784
824	0	4.1705	68.2566	421	8	54.8276	58.2204
824	1	4.44596	68.9943	423	3	57.8817	58.2486
824	2	2.42211	69.5159	423	4	59.7406	57.953
825	0	91.2763	69.3589	424	0	82.2052	56.9915
825	1	89.8211	68.7173	424	1	82.2214	56.5719
825	2	88.9772	68.2086	424	2	83.6297	56.0428
830	0	127.971	73.5635	424	3	84.7746	56.5543
830	1	128.115	74.8398	424	4	86.0475	56.6388
830	2	126.796	74.0384	426	3	74.5257	56.2912
832	1	126.863	78.9103	426	4	75.8415	56.2551
832	2	125.577	79.433	426	5	75.3735	58.5686
834	0	3.83715	76.8169	427	0	145.441	18.6157
834	1	3.36942	78.6386	427	1	143.322	16.4182
834	2	2.96712	79.881	427	2	145.24	15.3192
843	4	105.948	5.51149	427	3	146.147	15.1775
843	5	105.118	3.20693	427	4	146.332	13.8673
845	4	170.492	7.36952	427	5	146.318	12.5633
845	5	170.064	9.48491	428	0	38.0175	52.3534
849	4	108.451	15.7954	428	1	38.3965	53.597
849	5	108.319	16.7861	428	2	38.2536	55.1705
850	4	150.371	18.9368	428	3	38.2444	56.4162
850	5	150.134	20.2963	428	4	38.6403	57.8409
850	6	149.863	19.8096	429	0	52.103	62.4704
852	4	102.385	22.326	429	1	53.0712	61.3454
852	5	102.373	22.6985	429	2	54.1858	60.6994
854	4	96.2383	27.7132	429	3	55.357	59.5583
854	5	94.3683	27.2724	429	4	55.3987	59.2926
858	4	123.805	40.8369	430	3	22.488	60.0403
858	5	122.714	41.6155	430	4	22.8335	60.98
858	6	121.987	41.2881	431	0	98.1676	15.2604
859	4	116.379	39.541	431	1	99.5011	15.4961
859	5	113.412	39.7023	431	2	100.639	15.5779
859	6	113.718	38.4958	431	3	102.079	16.3003
862	4	90.1674	42.2115	431	4	101.753	17.1147
862	5	87.7257	41.372	431	5	101.562	17.3875
863	4	91.6128	50.1269	431	6	103.003	16.7495
863	5	89.1644	49.0966	431	7	104.442	16.4621
866	4	154.421	57.5378	433	0	61.2009	57.2165
866	5	154.981	59.2879	433	1	62.8543	57.0617
866	6	154.417	58.1769	433	2	64.0888	56.9807
867	4	84.5525	59.4017	433	3	62.8401	58.5089
867	5	83.4093	57.7877	433	4	63.8064	58.5942
869	4	102.937	61.9021	433	5	64.1594	56.6127
869	5	102.663	63.767	433	6	65.7103	56.6474
869	6	102.206	63.8022	434	1	78.9097	57.7446
870	4	63.6053	70.0253	434	2	79.825	59.1236
870	5	62.9266	70.4461	434	3	80.8514	58.6295
871	4	95.6305	75.1785	434	4	81.8005	58.8433
871	5	93.1992	75.0562	434	5	82.9794	59.7035
871	6	92.487	75.251	434	6	84.0021	59.6247
873	4	19.9035	77.599	434	7	85.2786	59.495
873	5	18.4442	79.4262	436	3	70.3099	61.8329
874	4	87.8675	80.2263	436	4	67.8933	62.6524
874	5	85.9077	78.5691	436	5	70.2245	63.4944
874	6	84.9484	77.9545	436	6	71.0475	63.8062
876	4	12.0962	1.59511	436	7	72.0612	64.7501
876	5	11.3333	0.279216	436	8	74.2354	65.667
880	10	131.926	0.582992	438	0	64.9007	57.5299
880	11	132.16	1.26482	438	1	65.5765	58.7737
880	12	129.78	0.651876	438	2	65.9816	59.7405
883	11	162.027	0.925483	438	3	66.7934	61.3816
883	12	161.212	2.5687	438	4	66.0457	59.721
884	10	166.983	2.32037	438	5	65.8685	60.9845
884	11	165.89	2.51516	438	6	66.7564	62.4735
885	10	136.542	2.1573	438	7	67.166	63.655
885	11	135.244	3.20796	438	8	67.6483	64.5118
885	12	133.644	2.89604	439	0	80.0303	18.1152
885	13	132.088	1.95299	439	1	81.423	17.7414
885	14	132.239	3.54286	439	2	82.5582	17.3407
886	10	123.964	1.33163	439	3	84.4473	17.0606
886	11	122.915	0.829752	439	4	85.6405	16.4789
889	10	127.773	2.47934	440	3	80.6926	61.047
889	11	127.995	0.624799	440	4	81.0428	62.2512
889	13	123.731	2.05651	440	5	81.0875	62.5625
889	14	124.79	1.45354	440	6	80.7504	63.3441
889	15	123.981	1.74944	440	7	81.6963	64.4481
889	16	125.258	1.2967	441	1	8.16916	63.1601
896	10	132.957	6.28162	441	2	9.10078	61.2101
896	11	131.905	5.80411	441	3	9.18282	61.3368
896	12	131.34	5.04944	441	4	9.62581	59.609
899	10	130.432	5.20378	442	1	68.1222	60.1694
899	11	129.525	4.63691	442	2	68.7556	60.623
899	12	128.347	3.9159	442	3	68.6468	60.4422
899	13	129.855	4.11616	442	4	69.7366	60.4329
901	10	6.08622	6.91474	442	5	67.0212	59.63
901	11	5.9375	5.60196	442	6	67.7411	60.5677
902	10	49.3659	6.70235	442	7	69.166	61.301
902	11	49.1021	6.31658	442	8	70.2831	61.9756
903	10	94.4674	6.51028	443	2	25.6404	18.6607
903	11	93.238	8.3018	443	3	25.7474	17.6039
904	10	136.508	8.0803	443	4	26.3206	16.5791
904	11	135.305	7.20294	444	0	133.819	62.1909
904	12	134.12	5.81727	444	1	132.758	62.3065
904	13	133.617	4.73902	444	2	133.392	63.3927
905	10	91.9564	8.72762	444	3	133.621	64.55
905	11	91.3467	9.51739	444	4	134.24	65.2475
909	10	122.959	10.7152	444	5	136.119	64.4696
909	11	122.438	10.52	446	1	57.2934	62.2331
909	12	121.741	9.76228	446	2	58.471	63.0336
916	10	118.975	12.3769	446	3	59.6337	63.68
916	11	118.588	10.8999	446	4	58.3032	61.3973
916	12	118.269	9.40479	448	3	21.9338	63.5508
919	10	123.466	13.5985	448	4	22.7747	64.3313
919	11	123.398	16.1046	451	1	28.3326	64.0721
920	10	121.894	13.4797	451	2	29.3547	64.7103
920	11	121.744	13.9767	451	3	29.6239	65.7836
920	12	120.588	14.7716	451	4	31.0147	66.9495
920	13	119.621	14.5247	452	2	83.2173	64.9262
920	14	118.618	14.445	452	3	84.3394	65.4308
920	15	120.216	12.835	452	4	85.5167	65.9304
921	10	168.936	15.3914	452	5	84.7425	67.726
921	11	168.57	14.9137	452	6	85.6668	67.6465
921	12	167.602	14.3518	456	2	3.98566	65.5065
921	13	166.896	13.3699	456	3	3.40161	66.93
921	14	166.116	12.9421	456	4	3.62751	67.892
922	10	164.054	15.3427	456	5	4.96914	67.971
922	11	162.838	14.3123	456	6	5.56418	67.2989
922	12	161.679	14.5815	457	1	14.7424	68.4342
922	13	162.188	15.9115	457	2	15.5011	69.5125
922	14	163.21	17.3499	457	3	15.8049	70.0767
922	15	163.548	18.5516	457	4	15.7127	68.9002
924	10	141.674	16.7788	459	3	58.3597	68.2278
924	11	140.828	15.9468	459	4	59.8098	68.5806
924	12	140.817	14.7063	459	5	62.5595	68.5531
924	13	140.521	13.2755	460	0	77.8478	71.48
924	14	140.765	11.9062	460	1	78.999	72.203
924	15	141.295	10.961	460	2	79.6893	72.0299
924	16	140.984	9.7644	460	3	80.9752	71.8084
924	17	140.268	8.71465	460	4	82.5124	71.7074
925	10	110.919	16.4846	461	0	84.877	68.1497
925	11	111.363	18.9706	461	1	85.8583	69.0189
925	12	109.295	18.9395	461	2	86.2523	70.3237
925	13	110.003	18.252	461	3	86.8881	71.3525
925	14	108.497	18.9323	461	4	87.3322	72.2223
928	10	51.4602	17.6641	466	3	83.2446	72.7148
928	11	51.9036	19.4446	466	4	83.7224	73.0261
928	12	51.6755	20.6622	467	3	1.97679	72.7438
928	13	51.1985	21.752	467	4	3.29165	72.2675
928	14	50.9775	22.7265	467	5	5.1126	73.3918
930	10	171.275	18.525	469	0	82.4218	65.6861
930	11	170.548	18.3441	469	1	83.8908	63.7955
930	12	169.464	17.9236	469	2	84.7619	64.2868
930	13	168.765	17.3332	469	3	86.0782	64.0698
930	14	166.478	16.6162	471	0	21.3965	68.6799
930	15	164.692	17.0164	471	1	21.4463	68.8144
930	16	163.239	16.5504	471	2	21.7425	68.7046
930	17	161.566	16.0461	471	3	21.9484	68.6648
930	18	160.337	16.119	473	0	33.9682	67.9598
931	10	150.746	18.3886	473	1	35.6558	68.068
931	11	148.136	18.3086	473	2	38.446	67.7624
932	10	107.641	20.9381	473	3	37.2438	67.5655
932	11	106.864	21.3392	474	0	45.736	67.19
932	12	103.765	21.3838	474	1	46.3818	68.0514
932	13	104.525	19.2981	474	2	46.4657	69.1913
934	10	169.649	20.4349	474	3	46.1406	69.2123
934	11	170.488	22.8877	475	0	66.6816	72.0863
934	12	169.444	22.4453	475	1	67.43	72.1143
934	13	168.403	21.5638	475	2	66.8207	71.9308
934	14	167.196	21.1154	475	3	66.9346	71.5438
934	15	169.086	20.0648	478	0	3.18205	73.1704
934	16	167.752	19.2287	478	1	2.86575	72.5831
934	17	166.78	18.4511	478	2	4.37263	72.9963
934	18	165.195	17.5089	478	3	4.70793	73.271
934	19	163.755	16.8366	480	0	61.2233	72.7203
935	10	157.052	21.9846	480	1	60.912	74
935	11	156.04	20.6119	480	2	61.9964	75.0737
935	12	155.545	19.7951	480	3	62.8812	75.6373
935	13	154.657	18.9534	481	0	51.2086	74.6389
935	14	153.453	17.8377	481	1	52.0985	75.5688
936	10	98.5058	21.57	481	2	53.9033	75.9033
936	11	97.5542	21.1808	481	3	54.9534	76.3677
936	12	96.2147	20.3584	482	0	64.5388	75.1686
936	13	96.1256	21.0046	482	1	65.4878	76.1068
936	14	97.1356	21.8646	482	2	66.2277	77.3426
936	15	94.4816	20.0744	482	3	65.6143	79.7642
936	16	95.6058	19.8331	483	0	38.8081	74.1961
936	17	94.3494	20.3255	483	1	39.8849	74.8055
936	18	95.8728	20.9181	483	2	39.3682	76.9939
936	19	95.6061	21.0895	483	3	39.6473	78.02
937	10	110.541	21.4435	485	1	33.0394	77.2695
937	11	111.873	21.3931	485	2	33.468	78.3359
937	12	109.993	20.3547	485	3	33.9055	79.8221
939	10	54.5149	21.3198	486	0	122.498	76.8756
939	11	54.1205	20.118	486	1	123.287	78.1837
939	12	54.0159	19.0479	486	2	124.32	79.2332
939	13	51.771	19.4055	486	3	124.834	80.0006
940	10	129.322	22.3585	488	2	51.4035	79.6893
940	11	129.625	22.5142	488	3	52.3541	79.7701
940	12	129.864	22.9871	490	0	96.8163	1.2504
940	13	128.997	21.9769	490	1	96.8602	1.58053
940	14	128.78	24.639	490	2	97.3067	1.47145
943	10	105.258	23.8848	490	3	98.5926	1.09758
943	11	104.616	23.9488	491	1	3.6342	4.37847
943	12	105.22	23.9841	491	2	3.36357	2.88996
943	13	104.624	21.6687	491	3	5.28963	0.414043
945	10	130.048	25.1188	492	0	49.4382	2.21348
945	11	128.747	25.5085	492	1	48.602	2.60908
945	12	127.767	25.7182	492	2	49.5287	2.59327
945	13	126.319	25.9099	492	3	50.8429	0.989073
948	10	161.985	26.634	493	0	93.0718	4.17388
948	11	160.823	25.3684	493	1	92.1929	4.57769
948	12	159.683	25.1032	493	2	93.4343	4.24854
948	13	158.244	24.3253	493	3	94.3823	3.76676
948	14	160.143	26.768	495	0	85.9907	4.62818
948	15	158.728	27.6229	495	1	87.0773	5.30758
948	16	159.21	27.9052	495	2	88.0065	5.89486
948	17	159.521	26.7862	495	3	88.219	5.94383
948	18	157.728	26.5546	497	0	98.1476	8.39207
951	10	107.641	26.2136	497	1	99.8853	9.69937
951	11	107.827	26.4081	497	2	100.629	7.23618
951	12	106.83	25.416	497	3	99.701	7.77644
963	10	40.1226	33.1508	498	0	73.6651	8.28363
963	11	37.3138	32.4698	498	1	74.9214	7.72214
966	10	112.326	36.1861	498	2	76.1961	7.36845
966	11	110.825	36.3803	498	3	76.0351	8.28401
966	12	109.729	36.3936	500	0	62.2435	10.6834
967	10	117.236	35.4434	500	1	63.3835	10.1099
967	11	117.882	36.1615	500	2	64.5468	9.5209
967	12	117.077	34.7506	500	3	65.485	8.79782
967	13	115.755	34.4114	501	0	64.3671	9.72116
968	10	140.788	34.4588	501	1	65.1317	9.86455
968	11	141.099	33.2104	501	2	66.2485	9.01116
968	12	140.394	34.0532	501	3	67.5901	8.65453
969	10	147.105	34.2738	502	0	39.564	8.10944
969	11	146.288	33.9982	502	1	40.3683	10.9322
969	12	145.422	32.9732	502	2	38.8459	11.0099
969	13	143.615	33.0252	502	3	39.8048	10.8079
969	14	142.09	32.7286	503	0	91.7105	13.9326
970	10	137.322	37.0048	503	1	92.9711	13.1916
970	11	136.493	37.0454	503	2	94.2823	12.0168
970	12	139.154	36.1123	503	3	95.8169	11.855
970	13	139.209	35.3492	505	0	87.4979	12.8275
970	14	139.073	33.5684	505	1	87.5183	13.8537
970	15	139.657	33.0953	505	2	88.3073	12.9642
970	16	138.761	32.1887	505	3	88.4021	13.3516
970	17	138.576	31.7718	506	0	66.7512	12.2938
970	18	137.45	31.5372	506	1	67.5054	11.2714
970	19	136.394	30.7777	506	2	66.4693	13.0214
971	10	112.548	36.9786	506	3	68.2707	13.2516
971	11	111.159	37.1824	509	0	88.3775	20.0832
974	10	118.717	37.4482	509	1	88.8926	17.3758
974	11	118.247	39.1297	509	2	89.8101	16.0971
974	12	118.613	38.7921	509	3	91.2634	15.7718
977	10	115.242	39.43	510	0	58.2764	14.4774
977	11	114.101	40.2064	510	1	59.3981	16.7248
977	12	113.26	38.9854	510	2	59.7788	15.7513
977	13	113.366	38.9439	510	3	60.544	14.8606
977	14	114.089	39.1826	511	0	6.82077	19.4633
980	10	96.7912	41.1011	511	1	7.05927	18.3958
980	11	97.6878	39.9216	511	2	7.28638	17.5232
980	12	95.4409	41.9072	511	3	7.25266	17.0093
981	10	163.187	43.9257	516	2	25.8897	21.3411
981	11	161.514	43.7723	516	3	26.3199	20.0966
982	10	124.272	43.7746	517	0	86.2017	20.9806
982	11	122.769	43.8366	517	1	87.8411	20.5181
982	12	121.386	42.999	517	2	89.0399	20.1618
985	10	5.45628	47.0825	517	3	90.241	22.258
985	11	3.99917	47.797	519	0	78.8679	23.1614
985	12	3.68375	48.7526	519	1	79.8633	22.4851
986	10	108.75	46.659	519	2	80.6645	21.6922
986	11	108.239	47.5754	519	3	79.8882	22.4547
987	10	157.356	49.0648	520	0	86.1881	26.0311
987	11	156.239	48.3031	520	1	87.3534	25.5291
990	10	154.405	48.2191	520	2	88.7038	23.7794
990	11	154.192	48.5293	520	3	89.8096	25.2991
990	12	152.878	48.4373	521	0	80.5347	23.9672
990	13	151.968	47.9521	521	1	82.3574	21.7474
990	14	150.576	47.6608	521	2	83.9189	23.2723
990	15	152.31	46.6627	521	3	84.7719	22.9341
990	16	150.96	46.1473	523	0	81.5889	24.4211
990	17	149.277	45.9646	523	1	81.6467	24.5153
990	18	147.879	45.4671	523	2	83.3069	25.0816
990	19	146.527	45.2845	523	3	85.1758	25.5707
991	10	144.349	47.954	524	1	21.6091	27.2687
991	11	143.551	47.7028	524	2	21.7653	26.6593
993	10	142.431	50.4671	524	3	22.4028	26.2276
993	11	140.958	50.9641	528	0	57.6198	34.5847
994	10	79.1588	49.6478	528	1	58.4522	32.2476
994	11	79.6316	50.2408	528	2	60.1426	32.0474
994	12	78.4746	51.3377	528	3	61.4337	32.413
995	10	155.166	49.3998	529	2	134.429	31.7677
995	11	154.73	49.997	529	3	134.859	28.8961
995	12	154.45	51.3706	531	0	87.9485	36.8477
995	13	154.797	53.0091	531	1	89.8124	37.13
995	14	155.014	54.4268	531	2	90.7826	37.145
996	10	149.512	49.2277	531	3	91.549	36.6001
996	11	148.315	49.3855	533	0	56.9515	41.1295
998	10	166.128	51.6033	533	1	57.8541	40.1001
998	11	164.706	51.4085	533	2	58.8827	39.2404
998	12	163.19	51.0117	533	3	59.6081	39.3438
998	13	161.896	50.6325	534	2	7.65445	38.1025
998	14	160.634	50.5351	534	3	8.44324	37.8282
999	10	148.324	50.6543	535	0	18.5453	42.4134
999	11	147.174	50.6267	535	1	19.0556	42.0796
999	12	146.597	49.0487	535	2	19.8252	41.4813
1001	10	131.804	52.8361	535	3	19.819	40.7771
1001	11	130.79	52.9745	536	0	37.0081	40.4643
1001	12	129.395	53.0843	536	1	37.727	40.1653
1001	13	127.666	53.4194	536	2	38.2044	40.0591
1001	14	126.431	53.5523	536	3	38.817	40.0773
1001	15	127.706	55.1442	537	0	125.1	46.8092
1001	16	127.344	54.0718	537	1	127.629	48.6225
1001	17	127.209	54.5244	537	2	127.89	50.293
1001	18	125.971	53.6288	537	3	128.979	51.2148
1004	10	101.357	54.8272	540	0	87.4921	53.9581
1004	11	100.148	54.5364	540	1	88.6371	54.1876
1004	12	98.5181	52.7961	540	2	86.8699	52.7675
1008	10	147.83	53.521	540	3	88.4692	53.6503
1008	11	147.243	54.1424	541	2	101.785	54.7919
1009	10	162.374	55.9277	541	3	103.215	54.8281
1009	11	161.562	56.1393	545	2	51.8033	55.508
1009	12	160.129	56.2056	545	3	53.2032	55.9965
1009	13	159.544	56.4477	547	2	11.9969	61.3877
1009	14	159.999	56.4834	547	3	12.4885	61.6646
1010	10	103.866	55.7653	550	6	105.574	6.62669
1010	11	103.35	56.0627	550	7	106.402	5.76472
1011	10	115.344	57.4084	550	8	107.308	4.44501
1011	11	114.253	57.072	552	6	25.7698	6.0811
1012	10	93.6358	57.0142	552	7	25.8179	4.44202
1012	11	92.6337	56.6146	553	4	91.9702	9.62438
1016	10	99.9079	57.6967	553	5	92.2716	6.51134
1016	11	100.237	56.3221	553	6	93.3977	5.8231
1016	12	98.595	56.5325	553	7	94.1769	5.88868
1016	13	98.5944	56.8334	555	5	87.2253	7.2195
1020	10	110.913	59.9398	555	6	86.9394	7.2546
1020	11	109.688	59.8834	555	7	88.2926	6.37392
1020	12	111.062	59.8053	557	5	111.798	8.27924
1020	13	110.451	60.6888	557	6	113.511	8.27743
1020	14	109.336	60.6692	557	7	112.652	6.99748
1022	10	132.152	62.2072	560	5	96.2232	10.0359
1022	11	130.651	61.9586	560	6	96.9828	9.02357
1022	12	129.387	61.4542	560	7	98.3412	8.59701
1023	10	110.92	62.2306	562	5	50.9637	11.2601
1023	11	109.171	62.0669	562	6	50.7433	10.1841
1023	12	107.903	61.7604	562	7	51.9182	10.024
1028	10	121.045	66.2833	563	5	114.23	10.267
1028	11	119.557	66.0186	563	6	114.809	10.1556
1028	12	118.069	66.4874	563	7	115.633	9.57413
1028	13	116.421	66.7981	564	5	42.737	12.1124
1028	14	114.944	67.0946	564	6	43.5538	11.062
1028	15	116.246	68.7166	564	7	44.0036	10.4513
1028	16	115.667	68.9837	564	8	45.9866	9.00945
1028	17	114.761	69.3678	565	5	27.0593	12.1161
1028	18	113.39	69.6767	565	6	27.5606	11.0187
1028	19	111.953	70.0156	565	7	27.9182	9.80208
1029	10	120.089	65.7974	566	5	88.291	12.7965
1029	11	120.443	64.144	566	6	87.9055	12.1708
1029	12	119.74	64.8572	566	7	89.4025	11.7734
1029	13	118.577	65.6429	567	5	105.005	13.368
1029	14	117.692	66.571	567	6	106.056	12.7561
1031	10	116.805	64.9982	567	7	107.134	11.92
1031	11	115.014	65.112	567	8	108.178	11.4804
1031	12	113.843	65.8391	568	5	103.204	12.7819
1031	13	112.461	65.9505	568	6	103.734	14.2676
1031	14	110.824	66.1831	568	7	104.267	13.1741
1031	15	111.131	67.4239	570	6	141.733	13.8205
1031	16	109.209	68.1724	570	7	143.209	12.5332
1031	17	107.523	69.1047	571	5	80.6813	14.0729
1031	18	105.691	69.5473	571	6	81.1868	13.8194
1031	19	104.934	70.1505	571	7	82.353	13.6991
1034	10	107.738	66.747	572	4	96.6722	16.9106
1034	11	106.255	67.0512	572	5	95.3426	17.3348
1034	12	104.974	67.1843	572	6	96.1967	16.4707
1034	13	104.017	67.2056	572	7	97.5838	15.9537
1037	10	132.327	68.5987	573	5	70.4745	19.1702
1037	11	131.319	68.5846	573	6	71.6638	18.5167
1037	12	130.273	68.976	573	7	70.4097	17.4585
1037	13	131.438	68.8024	573	8	71.9279	17.2284
1037	14	129.361	70.4921	574	5	30.5353	19.4082
1038	10	104.008	68.5355	574	6	30.7218	18.5981
1038	11	103.041	69.2442	574	7	30.8207	17.1177
1038	12	101.792	69.2976	576	5	40.2198	21.7139
1040	10	135.556	71.2217	576	6	40.2687	20.6464
1040	11	134.967	71.0812	576	7	41.1116	19.3218
1040	12	133.965	70.3918	577	6	14.5408	20.5846
1041	10	119.574	70.6092	577	7	15.0514	19.8383
1041	11	117.813	69.9943	578	4	73.0862	22.0768
[truncated: 2,258 more rows]
[truncated: 15 more columns]

## Sheet: ED Figure 3
ED Figure 3e										ED Figure 3g
theta	mean_density_t10min	std_density_t10min	mean_density_t15min	std_density_t15min	mean_density_t20min	std_density_t20min	mean_density_t25min	std_density_t25min		Distance from centrosome (um)	Mean_IHR_1.0	Std_IHR_1.0	Mean_IHR_1.5	Std_IHR_1.5	Mean_IHR_2.0	Std_IHR_2.0	Mean_IHR_2.5	Std_IHR_2.5	Mean_IHR_3.0	Std_IHR_3.0	Mean_IHR_4.0	Std_IHR_4.0	Mean_IHR_5.0	Std_IHR_5.0
0.019635	0.294096	0.0297602	0.315294	0.0667612	0.309143	0.0552071	0.250095	0.101854		1.84501	0.0137477	0.00280666	0.0147734	0.00378844	0.0135501	0.00315091	0.0161754	0.00654156	0.0163918	0.00681879	0.0139547	0.00537114	0.0160813	0.00437514
0.0589049	0.89006	0.104961	0.862745	0.101038	0.925377	0.0364741	0.890022	0.19121		5.53502	0.0141617	0.00373985	0.0145099	0.00322721	0.0148486	0.00577233	0.0167024	0.00350035	0.0144158	0.0041807	0.016119	0.00559186	0.0164107	0.00153122
0.0981748	1.43914	0.169076	1.3377	0.175893	1.30391	0.157633	1.40654	0.23185		9.22503	0.0128444	0.00389466	0.0119504	0.00403205	0.0165142	0.00742017	0.0122986	0.00447147	0.0151403	0.00722167	0.0183773	0.00617827	0.0150651	0.00550749
0.137445	1.87188	0.208619	1.86274	0.167424	1.69936	0.199012	1.84542	0.170105		12.915	0.0132866	0.00349659	0.0112071	0.00329446	0.019196	0.00293621	0.0100967	0.00280224	0.0145852	0.00673743	0.0185185	0.00788099	0.0169376	0.00993219
0.176715	2.147	0.160643	2.11248	0.164739	2.02919	0.15931	1.98358	0.341619		16.6051	0.0187161	0.00641337	0.0150651	0.00272301	0.0194877	0.00296241	0.0127973	0.00538726	0.015545	0.00914048	0.0218777	0.00907351	0.0148016	0.00980001
0.215984	2.42713	0.136485	2.41829	0.13723	2.35107	0.206687	2.24628	0.168019		20.2951	0.0237879	0.00887184	0.0228658	0.00311155	0.0231387	0.00276214	0.0181138	0.00703973	0.0172011	0.0107222	0.0274483	0.0124962	0.0157708	0.0111922
0.255254	2.30962	0.153042	2.27986	0.12549	2.26421	0.119236	2.42961	0.205868		23.9851	0.026545	0.0101349	0.0287845	0.00392749	0.0294997	0.00581787	0.0248324	0.00903136	0.0182832	0.0121223	0.0368958	0.0166808	0.0158555	0.0110697
0.294524	2.25124	0.18248	2.22663	0.124209	2.26052	0.0868261	2.3331	0.260648		27.6751	0.0314757	0.0120397	0.0335271	0.00573822	0.0382131	0.0117091	0.030977	0.00997162	0.0189889	0.011309	0.0478205	0.0185063	0.0195347	0.0110685
0.333794	2.20567	0.166377	2.06123	0.173061	2.10801	0.142955	2.20476	0.174621		31.3651	0.0353902	0.0107991	0.0373757	0.00826929	0.042297	0.0142166	0.038326	0.0139843	0.0243619	0.0118291	0.0574279	0.017462	0.0253029	0.0116163
0.373064	1.85435	0.144005	1.92478	0.14919	1.94781	0.151289	1.849	0.0897117		35.0551	0.0406126	0.00871616	0.0411396	0.0077953	0.0415254	0.0156515	0.046729	0.0179953	0.0322191	0.0118488	0.0630079	0.018896	0.0283234	0.0110669
0.412334	1.65506	0.105008	1.63197	0.108449	1.64017	0.140053	1.63121	0.177574		38.7451	0.0446588	0.00821036	0.0437273	0.00671152	0.0443765	0.0135525	0.0577196	0.0197659	0.037865	0.0108927	0.0713732	0.0166677	0.0328213	0.0113613
0.451604	1.45751	0.0997349	1.44775	0.12015	1.50857	0.234124	1.48953	0.283021		42.4352	0.0474441	0.00948532	0.0473594	0.00742737	0.0472465	0.0123852	0.0622175	0.0168411	0.0448564	0.0120825	0.0740079	0.0154064	0.037752	0.0106274
0.490874	1.0961	0.121587	1.21651	0.144377	1.2383	0.107077	1.12639	0.134894		46.1252	0.0505305	0.0117753	0.0513774	0.00807892	0.0488462	0.0130654	0.0628009	0.0132051	0.0504082	0.0138909	0.0791645	0.0166893	0.0445741	0.00920154
0.530144	0.907907	0.140922	0.887246	0.0726881	0.95115	0.0816369	0.881786	0.116563		49.8152	0.0539651	0.0125098	0.0571927	0.00675518	0.0519608	0.0138863	0.0644382	0.0117095	0.0521961	0.0112637	0.0849421	0.0157254	0.047924	0.010168
0.569414	0.710377	0.0961566	0.755375	0.170981	0.699944	0.0765237	0.810232	0.243923		53.5052	0.0606084	0.0131347	0.0605614	0.00454152	0.0543227	0.0117314	0.0650969	0.0112098	0.0561764	0.0127525	0.0926017	0.0139006	0.0492226	0.0127957
0.608684	0.559255	0.0757104	0.554633	0.0726688	0.540245	0.0993706	0.538857	0.145372		57.1952	0.0633561	0.0133096	0.0626692	0.00398024	0.0593005	0.00682408	0.0663013	0.00841984	0.0605896	0.0115103	0.0920841	0.0142211	0.0524219	0.0120247
0.647953	0.380489	0.0456451	0.449046	0.0996874	0.426546	0.0825895	0.436841	0.110021		60.8852	0.065031	0.0121393	0.0683056	0.00346757	0.0668847	0.00423637	0.0681739	0.00992618	0.0670918	0.00898927	0.0929969	0.0176899	0.0564305	0.0162069
0.687223	0.315435	0.0833278	0.34291	0.0343509	0.346085	0.0422929	0.34716	0.0874558		64.5752	0.06696	0.00893232	0.0729917	0.00500559	0.0734622	0.00550826	0.0725118	0.0115443	0.0701593	0.009199	0.0949823	0.0201067	0.0602979	0.020009
0.726493	0.195009	0.0336258	0.210465	0.0566445	0.246005	0.0617787	0.230781	0.0555864		68.2652	0.0659814	0.0104701	0.0751559	0.00382844	0.0746196	0.00565026	0.076351	0.00806113	0.0746666	0.00812448	0.0937026	0.021521	0.0630361	0.0218448
0.765763	0.142561	0.0418393	0.166176	0.0558744	0.177784	0.052929	0.141915	0.0612214		71.9553	0.0659532	0.0125685	0.0788446	0.00580581	0.0771132	0.00614098	0.0744784	0.00810311	0.078534	0.0096557	0.096168	0.0205231	0.0693595	0.0247653
0.805033	0.0912725	0.0257396	0.111752	0.0402502	0.132062	0.0384449	0.125271	0.0579386		75.6453	0.0671953	0.0160813	0.0793433	0.00613893	0.075824	0.00623786	0.0761251	0.0129024	0.0844152	0.0128883	0.0961115	0.0136808	0.0733775	0.0243382
0.844303	0.0844857	0.0202167	0.082184	0.0202664	0.109723	0.0772329	0.0850906	0.0196917		79.3353	0.0648052	0.0215026	0.0797197	0.00480474	0.0782423	0.00631467	0.0760405	0.0121903	0.0920747	0.0150154	0.098304	0.0118087	0.0715332	0.0238962
0.883573	0.0575437	0.025609	0.062336	0.0331262	0.0777948	0.0417532	0.0552086	0.0247213		83.0253	0.0630644	0.0225632	0.0809618	0.00428727	0.0786564	0.0102538	0.0767085	0.0123295	0.0961962	0.0131029	0.0957445	0.0101418	0.062895	0.0222726
0.922843	0.0339575	0.0262957	0.0501712	0.0164391	0.0509028	0.019435	0.0376371	0.0196165		86.7153	0.0620669	0.0247084	0.0796632	0.00631631	0.0775366	0.0126729	0.0796444	0.0151969	0.0976077	0.0113	0.0916136	0.00492213	0.0543791	0.0185365
0.962113	0.02716	0.0211231	0.0357106	0.0165253	0.0410601	0.0167801	0.0220249	0.0143232		90.4053	0.0593663	0.0256476	0.0785623	0.00822282	0.0785999	0.0152719	0.082185	0.0183006	0.0950953	0.00696426	0.081931	0.00428769	0.0508222	0.015493
1.00138	0.0243669	0.0152438	0.0122813	0.00874123	0.0263472	0.0171052	0.0212671	0.0111966		94.0953	0.0559882	0.02861	0.0738292	0.00902378	0.0773296	0.0157095	0.0826649	0.0228681	0.0888001	0.0071944	0.0694818	0.00833518	0.0489026	0.0104411
1.04065	0.0111612	0.0111775	0.0172842	0.0112552	0.0181124	0.00901448	0.0152909	0.00930115		97.7853	0.0524407	0.0298172	0.0655485	0.0104178	0.0742808	0.0168696	0.0781012	0.0295143	0.0782141	0.0131115	0.060966	0.0111035	0.0482157	0.0138459
1.07992	0.010326	0.00776574	0.00861493	0.0100432	0.00799808	0.00642056	0.00988376	0.00992201		101.475	0.0469172	0.03055	0.0563364	0.0122322	0.0699429	0.0175011	0.0675434	0.0364039	0.0663296	0.0194092	0.0483004	0.0115333	0.0455904	0.0152924
1.11919	0.00447723	0.0105466	0.00631162	0.00741987	0.00675829	0.00563605	0.0094756	0.0169065		105.165	0.0425981	0.0298971	0.0502294	0.0122161	0.0616999	0.0175985	0.0557812	0.0410898	0.0509257	0.0210981	0.0353243	0.0089364	0.0372439	0.0100495
1.15846	0.00206538	0.00271863	0.00496012	0.00674625	0.0086122	0.00972372	0.00518609	0.00686974		108.855	0.0404527	0.0306708	0.0436426	0.0123177	0.0435014	0.0158968	0.0442072	0.0402746	0.0333671	0.0191032	0.0246348	0.00557062	0.0360395	0.00494002
1.19773	0.00468239	0.00597869	0.00180486	0.00313531	0.00537686	0.00553156	0.00135777	0.00236977		112.545	0.0383825	0.0309119	0.0337623	0.0117932	0.0249265	0.0146729	0.0336776	0.0370892	0.0182644	0.0195738	0.0159119	0.00482531	0.0335553	0.00546899
1.237	0.00182647	0.00344056	0.000761507	0.00201476	0.00390807	0.00374148	0.000300746	0.0007957		116.235	0.0328872	0.0291224	0.0239667	0.00952295	0.0127973	0.0139597	0.0221412	0.0282509	0.00851585	0.0127242	0.00835589	0.00297379	0.031137	0.00682853
1.27627	0	0	0.00224556	0.00292703	0.000782839	0.0013694	0.000150373	0.00039785		119.925	0.0294338	0.0288876	0.0169282	0.00832074	0.0079795	0.0129866	0.0122327	0.0168115	0.00334988	0.00624404	0.00529771	0.00225161	0.0263662	0.00702777
1.31554	0.0015673	0.00308524	0.000380753	0.00100738	0.000549633	0.000977209	0.00171249	0.00453083		123.615	0.0255664	0.0277474	0.0101155	0.00592058	0.00556118	0.0101908	0.00583407	0.00818032	0.000940978	0.0017419	0.00349103	0.00122331	0.0231387	0.00494268
1.35481	0	0	0.00236517	0.00518475	0	0	0.00106376	0.0016627		127.305	0.0233174	0.0273331	0.00508128	0.00566184	0.00342516	0.00718281	0.00162789	0.00230271	0.000169376	0.000330818	0.00189137	0.00106114	0.0207015	0.00495516
1.39408	0	0	0	0	0.000930595	0.00246212	0.000453323	0.000842393		130.995	0.0195629	0.0248936	0.00212661	0.00353497	0.0017314	0.00377143	0.000733963	0.00119233	1.88196e-05	4.20818e-05	0.00129855	0.00139176	0.0210497	0.0057868
1.43335	0	0	0	0	0.000465297	0.00123106	0	0		134.685	0.0175681	0.0238154	0.000809241	0.00161366	0.00088452	0.00195271	0.000301113	0.000536275	0	0	0.000837471	0.00165101	0.0202875	0.00778603
1.47262	0	0	0	0	0	0	0	0		138.375	0.0141523	0.0195803	0.000216425	0.000372252	0.000329342	0.000736432	9.40978e-06	2.10409e-05	0	0	0.000583407	0.00120504	0.0162413	0.00652268
1.51189	0	0	0	0	0	0	0	0		142.066	0.0101155	0.0143118	6.58685e-05	7.58641e-05	5.64587e-05	0.000126245	0	0	0	0	0.000263474	0.000589146	0.0136536	0.00515719
1.55116	0	0	0	0	0	0	0	0		145.756	0.00758428	0.0107914	0	0	0	0	0	0	0	0	6.58685e-05	0.000147286	0.0130514	0.00291431
1.59043	0	0	0.000761507	0.00201476	0	0	0	0		149.446	0.00559882	0.00864325	0	0	0	0	0	0	0	0	0	0	0.0108777	0.00283995
1.6297	0	0	0	0	0	0	0	0		153.136	0.0040368	0.00617018	0	0	0	0	0	0	0	0	0	0	0.00873228	0.00323636
1.66897	0	0	0.000380753	0.00100738	0	0	0	0		156.826	0.00287939	0.00485589	0	0	0	0	0	0	0	0	0	0	0.00914631	0.00460291
1.70824	0	0	0.000659027	0.00174362	0	0	0.000300746	0.0007957		160.516	0.00195723	0.00384785	0	0	0	0	0	0	0	0	0	0	0.00832766	0.00490766
1.74751	0	0	0	0	0	0	0	0		164.206	0.00128914	0.00245631	0	0	0	0	0	0	0	0	0	0	0.0074996	0.0042723
1.78678	0	0	0	0	0	0	0	0		167.896	0.000809241	0.00130127	0	0	0	0	0	0	0	0	0	0	0.00566469	0.00409402
1.82605	0	0	0	0	0	0	0	0		171.586	0.000592816	0.000882967	0	0	0	0	0	0	0	0	0	0	0.00341575	0.00339954
1.86532	0	0	0	0	0	0	0	0		175.276	0.000348162	0.000455671	0	0	0	0	0	0	0	0	0	0	0.00223953	0.0017583
1.90459	0	0	0	0	0	0	0	0		178.966	0.000207015	0.000232023	0	0	0	0	0	0	0	0	0	0	0.00225835	0.00193311
1.94386	0	0	0	0	0	0	0	0		182.656	0.000150557	0.000177543	0	0	0	0	0	0	0	0	0	0	0.00260651	0.00227462
1.98313	0	0	0	0	0	0	0	0		186.346	0.000112917	0.000142085	0	0	0	0	0	0	0	0	0	0	0.00235245	0.0013082
2.0224	0	0	0	0	0	0	0	0		190.036	0.000225835	0.00045635	0	0	0	0	0	0	0	0	0	0	0.00165612	0.00139811
2.06167	0	0	0	0	0	0	0	0		193.726	0.000348162	0.000660363	0	0	0	0	0	0	0	0	0	0	0.00103508	0.000720571
2.10094	0	0	0	0	0	0	0	0		197.416	0.000376391	0.000680373	0	0	0	0	0	0	0	0	0	0	0.00088452	0.000685818
2.14021	0	0	0	0	0	0	0	0		201.106	0.000348162	0.000499073	0	0	0	0	0	0	0	0	0	0	0.00127973	0.00131144
2.17948	0	0	0	0	0	0	0	0		204.796	0.000169376	0.000309237	0	0	0	0	0	0	0	0	0	0	0.00161848	0.00223367
2.21875	0	0	0	0	0	0	0	0		208.486	6.58685e-05	0.000147286	0	0	0	0	0	0	0	0	0	0	0.000395211	0.000584922
2.25802	0	0	0	0	0	0	0	0		212.176	1.88196e-05	4.20818e-05	0	0	0	0	0	0	0	0	0	0	0.000272884	0.000394426
2.29729	0	0	0	0	0	0	0	0		215.866	0	0	0	0	0	0	0	0	0	0	0	0	0.000319933	0.000482016
2.33656	0	0	0	0	0	0	0	0		219.556	0	0	0	0	0	0	0	0	0	0	0	0	2.82293e-05	6.31227e-05
2.37583	0	0	0	0	0	0	0	0
2.4151	0	0	0	0	0	0	0	0
2.45437	0	0	0	0	0	0	0	0
2.49364	0	0	0	0	0	0	0	0
2.53291	0	0	0	0	0	0	0	0
2.57218	0	0	0	0	0	0	0	0
2.61145	0	0	0	0	0	0	0	0
2.65072	0	0	0	0	0	0	0	0
2.68999	0	0	0	0	0	0	0	0
2.72926	0	0	0	0	0	0	0	0
2.76853	0	0	0	0	0	0	0	0
2.8078	0	0	0	0	0	0	0	0
2.84707	0	0	0	0	0	0	0	0
2.88634	0	0	0	0	0	0	0	0
2.92561	0	0	0	0	0	0	0	0
2.96488	0	0	0	0	0	0	0	0
3.00415	0	0	0	0	0	0	0	0
3.04342	0	0	0	0	0	0	0	0
3.08269	0	0	0	0	0	0	0	0
3.12196	0	0	0	0	0	0	0	0

## Sheet: EDFigure 4
ED Figure 4c					ED Figure 4g
Distance_(microns)	Gray_Value t1	Gray_Value t2	Gray_Value t3		Distance_(microns)	Gray_Value t1	Gray_Value t2	Gray_Value t3
0	707.713	619.982	583.709		0	5804.03	5562.13	5562.13
1.3	709.125	605.659	573.175		2.6	5858.25	5678.64	5678.64
2.6	712.248	613.25	579.462		5.2	6054.19	5957.9	5957.9
3.9	712.074	615.342	572.057		7.8	6332.15	6221.32	6221.32
5.2	716.304	613.13	564.366		10.4	6398.88	6321.84	6321.84
6.5	721.883	610.017	558.741		13	6555.37	6461.75	6461.75
7.8	729.097	610.306	557.536		15.6	6696.4	6658.24	6658.24
9.1	729.307	612.217	560.758		18.2	6655.09	6731.14	6731.14
10.4	730.989	611.642	561.371		20.8	6569.06	6650.19	6650.19
11.7	732.206	612.898	551.934		23.4	6469.43	6509.85	6509.85
13	737.216	609.702	544.062		26	6400.37	6345.56	6345.56
14.3	738.756	604.834	555.097		28.6	6360.2	6277.34	6277.34
15.6	748.356	618.199	553.414		31.2	6304.81	6243.53	6243.53
16.9	754.989	626.92	550.039		33.8	6237.25	6210.93	6210.93
18.2	753.668	626.858	552.168		36.4	6160.54	6140.92	6140.92
19.5	750.56	632.037	564.707		39	6165.98	6065.6	6065.6
20.8	739.969	640.134	566.2		41.6	6109.28	6122.46	6122.46
22.1	733.338	639.605	574.503		44.2	6091.3	6074.47	6074.47
23.4	736.657	636.409	572.273		46.8	5965.44	5993.66	5993.66
24.7	725.05	644.997	568.947		49.4001	5856.71	5862.47	5862.47
26	708.67	641.124	567.958		52.0001	5774.33	5680.73	5680.73
27.3	710.139	645.805	572.628		54.6001	5733.85	5652.73	5652.73
28.6	707.403	642.903	583.704		57.2001	5707.33	5638.66	5638.66
29.9	696.881	645.58	577.527		59.8001	5643.61	5587.84	5587.84
31.2	691.018	649.669	584.611		62.4001	5602.72	5540.21	5540.21
32.5	678.516	641.21	587.941		65.0001	5620.72	5467.44	5467.44
33.8	673.965	638.181	583.294		67.6001	5614.84	5465.44	5465.44
35.1	670.637	639.781	579.928		70.2001	5525.52	5439.32	5439.32
36.4	665.798	639.553	588.822		72.8001	5581.49	5550.5	5550.5
37.7	660.339	643.038	590.792		75.4001	5826.24	5714.79	5714.79
39	655.855	651.602	590.843		78.0001	5990.74	5816.83	5816.83
40.3	645.004	647.163	591.824		80.6001	6133.11	5754.49	5754.49
41.6	640.236	636.455	593.967		83.2001	6308.86	5528.98	5528.98
42.9	639.586	636.665	602.857		85.8001	6186.87	5208.24	5208.24
44.2	630.751	640.507	600.455		88.4001	5656.77	4928.04	4928.04
45.5	619.398	634.792	604.482		91.0001	5184.66	4749.55	4749.55
46.8	619.384	636.264	600.795
48.1	616.604	636.772	605.44
49.4	611.998	639.17	604.285
50.7	610.542	637.587	607.897
52	605.704	629.705	612.378
53.3	598.281	634.103	617.056
54.6	596.117	627.237	615.981
55.9	598.678	617.969	610.43
57.2	585.171	623.67	610.965
58.5	576.142	622.641	608.374
59.8	578.288	619.061	604.691
61.1	579.445	622.112	610.58
62.4	574.044	625.01	619.26
63.7	575.12	616.787	622.915
65	568.08	615.251	622.375
66.3	569.232	604.933	621.703
67.6	576.587	605.726	616.821
68.9	565.47	612.884	617.38
70.2	567.729	613.676	621.775
71.5	566.063	615.3	619.134
72.8	567.778	605.294	615.063
74.1	570.941	600.825	625.426
75.4	571.286	596.573	632.426
76.7	570.363	603.872	622.005
78	571.032	604.215	624.865
79.3	579.919	594.246	619.198
80.6	578.55	592.411	619.363
81.9	572.259	595.948	623.644
83.2	579.338	599.38	619.814
84.5	574.651	599.068	616.734
85.8	583.065	602.198	618.429
87.1	591.814	599.329	619.881
88.4	583.007	601.07	617.309
89.7	594.642	598.818	617.505
91	598.419	596.486	607.878
92.3	592.636	597.389	613.137
93.6	601.081	595.03	622.592
94.9	616.981	592.653	621.051
96.2	626.959	586.714	619.813
97.5	636.182	597.234	617.63
98.8	640.701	593.282	607.64
100.1	652.577	591.43	605.194
101.4	661.329	605.587	605.01
102.7	669.59	595.883	605.113
104	678.605	598.829	612.624
105.3	675.1	603.77	606.674
106.6	684.608	599.541	603.449
107.9	696.139	598.573	612.751
109.2	705.649	602.878	609.521
110.5	716.063	612.801	607.905
111.8	722.258	623.888	615.053
113.1	723.002	627.615	611.805
114.4	732.344	622.115	608.901
115.7	745.816	622.082	613.404
117	743.877	628.144	617.192
118.3	754.606	618.293	612.657
119.6	767.5	601.493	603.407
120.9	775.51	602.243	604.666
122.2	782.932	600.593	605.683
123.5	780.536	598.33	599.512
124.8	769.29	586.299	605.435
126.1	773.189	584.483	594.792
127.4	771.047	584.883	596.209
128.7	775.092	583.214	590.673
130	780.647	581.465	589.718
131.3	767.942	574.207	593.842
132.6	760.742	575.115	591.786
133.9	766.399	584.534	586.434
135.2	780.081	581.562	586.704
136.5	770.914	567.818	584.264
137.8	751.974	562.208	581.753
139.1	735.594	561.956	580.76
140.4	728.488	558.218	578.437
141.7	722.04	556.301	577.866
143	717.512	542.561	580.196
144.3	709.097	544.519	584.173
145.6	700.742	547.083	580.7
146.9	698.099	554.821	578.828
148.2	699.268	566.511	582.136
149.5	704.599	552.84	571.906
150.8	698.688	547.183	576.586
152.1	690.044	544.537	584.539
153.4	694.943	542.873	578.205
154.7	701.695	542.019	566.817
156	708.741	549.279	576.234
157.3	693.69	547.116	575.236
158.6	695.65	546.2	574.856
159.9	702.032	546.122	573.882
161.2	703.079	545.353	573.262
162.5	711.992	553.352	569.1
163.8	718.273	554.261	565.41
165.1	729.706	564.799	570.248

## Sheet: EDFigure 6
ED Figure 6b			ED Figure 6c			ED Figure 6d			ED Figure 6e bottom				ED Figure 6e top
Time (min)	Nuclear-nuclear distance (µm)		Distance_(pixels)	Gray_Value		Distance_(pixels)	Gray_Value		Distance_(µm)	Gray_Value t1	Gray_Value t2		Distance_(µm)	Gray_Value t1	Gray_Value t2
0	338.429		0	855.898		0	737.705		0	608.779	597.775		0	834.675	681.487
3.2	322.582		1	855.082		1	740.292		0.65	609.513	605.212		0.65	819.562	688.946
6.4	319.952		2	854.473		2	743.212		1.3	606.617	588.862		1.3	826.504	700.154
9.6	319.952		3	854.637		3	746.259		1.95	614.967	598.05		1.95	832.688	699.296
12.8	357.213		4	856.443		4	749.43		2.6	615.104	607.492		2.6	820.963	698.188
16	346.694		5	860.257		5	753.005		3.25	613.725	599.179		3.25	835.029	696.388
19.2	384.707		6	865.581		6	756.86		3.9	609.513	598.254		3.9	840.992	712.817
22.4	352.074		7	871.385		7	760.811		4.55	616.192	603.746		4.55	854.537	713.104
25.6	296.48		8	876		8	764.407		5.2	608.979	588.671		5.2	844.967	707.933
28.8	262.029		9	878.874		9	767.43		5.85	614.725	607.554		5.85	851.067	722.617
32	234.125		10	880.222		10	770.41		6.5	604.796	597.854		6.5	862.963	720.854
35.2	134.742		11	881.061		11	773.466		7.15	614.462	611.5		7.15	833.967	724.4
38.4	0		12	882.121		12	776.568		7.8	609.371	611.438		7.8	816.162	739.079
			13	883.885		13	779.151		8.45	610.317	606.938		8.45	814.733	727.942
			14	886.05		14	781.142		9.1	608.7	596.933		9.1	805.888	740.217
			15	887.992		15	782.982		9.75	619.85	603.829		9.75	795.654	735.325
			16	889.828		16	785.288		10.4	609.004	596.896		10.4	779.929	737.817
			17	891.941		17	788.424		11.05	609.417	595.1		11.05	777.55	737.592
			18	894.33		18	792.448		11.7	601.379	597.792		11.7	770.642	744.546
			19	896.718		19	797.164		12.35	612	606.275		12.35	747.525	730.529
			20	898.572		20	801.997		13	603.804	602.071		13	732.629	749.492
			21	898.704		21	806.486		13.65	616.033	602.217		13.65	701.571	736.425
			22	896.67		22	810.095		14.3	607.546	602.471		14.3	698.025	750.45
			23	892.388		23	812.622		14.95	603.996	605.888		14.95	689.071	752.442
			24	886.657		24	814.211		15.6	612.104	598.246		15.6	680.671	756.254
			25	880.146		25	815.213		16.25	610.175	604.242		16.25	685.579	755.754
			26	873.024		26	815.958		16.9	609.312	600.775		16.9	674.179	757.521
			27	865.722		27	816.682		17.55	611.538	599.967		17.55	668.204	760.642
			28	858.465		28	817.552		18.2	606.55	607.475		18.2	671.175	784.142
			29	852.203		29	818.808		18.85	609.6	611.196		18.85	656.912	780.796
			30	847.062		30	820.365		19.5	607.096	614.175		19.5	634.725	776.721
			31	843.495		31	821.791		20.15	596.992	593.413		20.15	635.2	777.912
			32	840.963		32	822.635		20.8	608.25	604.583		20.8	640.204	769.083
			33	838.832		33	822.365		21.45	610.025	607.942		21.45	619.754	794.1
			34	836.724		34	821.046		22.1	605	616.892		22.1	617.883	774.329
			35	833.966		35	819.191		22.75	609.625	604.5		22.75	615.596	778.862
			36	830.179		36	817.267		23.4	606.458	614.938		23.4	611.021	790.458
			37	825.562		37	815.88		24.05	612.796	606.483		24.05	606.317	794.796
			38	820.757		38	814.955		24.7	609.958	606.571		24.7	595.117	803.454
			39	816.547		39	814.222		25.35	604.133	615.671		25.35	599.908	801.438
			40	812.927		40	813.029		26	610.983	615.179		26	597.05	804.871
			41	809.533		41	811.265		26.65	612.546	610.321		26.65	601.971	806.463
			42	806.265		42	809.163		27.3	609.908	604.3		27.3	591.646	815.971
			43	802.946		43	806.768		27.95	596.296	612.671		27.95	587.142	834.963
			44	800.227		44	804.69		28.6	603.579	606.075		28.6	585.562	834.062
			45	798.526		45	803.132		29.25	597.146	614.4		29.25	591.8	822.867
			46	797.678		46	801.832		29.9	614.2	617.358		29.9	585.783	841.842
			47	797.379		47	800.71		30.55	613.987	623.212		30.55	604.183	846.15
			48	797.104		48	799.698		31.2	613.546	614.025		31.2	608.979	843.854
			49	796.683		49	798.738		31.85	609.554	608.062		31.85	647.079	841.858
			50	796.367		50	797.612		32.5	625.525	610.917		32.5	665.579	836.688
			51	796.478		51	796.429		33.15	642.554	609.221		33.15	693.567	828.412
			52	797.613		52	795.427		33.8	655.292	611.542		33.8	760.696	834.646
			53	799.657		53	794.806		34.45	645.054	609.671		34.45	811.342	836.229
			54	802.847		54	794.735		35.1	648.458	610.425		35.1	838.329	835.858
			55	806.346		55	795.224		35.75	646.442	612.871		35.75	811.479	836.554
			56	809.706		56	795.66		36.4	634.883	605.433		36.4	749.492	834.513
			57	812.085		57	795.733		37.05	624.417	598.263		37.05	722.492	835.471
			58	813.48		58	795.194		37.7	622.438	607.483		37.7	684.25	826.421
			59	814.506		59	793.913		38.35	610.267	604.667		38.35	669.963	839.921
			60	815.67		60	792.034		39	606.221	603.65		39	662.75	822.458
			61	817.764		61	789.889		39.65	606.35	600.354		39.65	647.454	832.733
			62	820.562		62	787.972		40.3	611.362	610.538		40.3	629.321	835.692
			63	823.767		63	786.258		40.95	606.425	609.254		40.95	607.504	844.058
			64	826.853		64	785.307		41.6	602.121	604.179		41.6	604.729	834.708
			65	829.358		65	784.388		42.25	603.146	605.675		42.25	614.938	843.592
			66	831.425		66	783.258		42.9	606.542	608.308		42.9	605.633	835.892
			67	833.442		67	781.949		43.55	598.975	608.337		43.55	610.158	839.062
			68	835.71		68	780.821		44.2	598.667	600.429		44.2	596.05	834.287
			69	838.139		69	780.015		44.85	593.154	598.683		44.85	605.617	834.438
			70	840.717		70	780.086		45.5	592.129	596.55		45.5	596.971	833.217
			71	843.332		71	780.385		46.15	592.35	605.942		46.15	590.417	823.4
			72	845.84		72	780.888		46.8	599.158	604.696		46.8	589.467	814.513
			73	848.221		73	781.011		47.45	596.204	608.654		47.45	593.638	824.763
			74	850.754		74	780.821		48.1	589.925	596.442		48.1	578.792	810.254
			75	853.182		75	780.783		48.75	593.375	592.967		48.75	587.775	818.508
			76	855.543		76	781.139		49.4	594.154	601.017		49.4	589.308	809.708
			77	857.409		77	781.269		50.05	598.108	602.567		50.05	589.454	812.196
			78	858.536		78	780.858		50.7	590.85	598.854		50.7	597.812	788.487
			79	858.878		79	779.607		51.35	598.604	591.008		51.35	590.383	801.812
			80	858.433		80	778.054		52	598.388	597.696		52	598.608	805.704
			81	857.36		81	776.902		52.65	588.9	604.587		52.65	589.354	791.225
			82	855.778		82	775.869		53.3	599.129	600.292		53.3	590.658	807.208
			83	853.942		83	774.101		53.95	594.708	596.271		53.95	595.871	817.237
			84	852.341		84	770.946		54.6	597.896	597.292		54.6	605.571	806.433
			85	851.331		85	766.448		55.25	610.604	601.721		55.25	605	805.733
			86	850.835		86	761.798		55.9	593.254	606.067		55.9	600.646	800.904
			87	850.362		87	757.754		56.55	602.538	601.917		56.55	603.204	803.708
			88	849.028		88	754.54		57.2	598	599.962		57.2	603.658	794.754
			89	846.383		89	752.372		57.85	594.492	598.571		57.85	597.742	783.583
			90	842.293		90	750.85		58.5	599.075	602.042		58.5	604.958	781.554
			91	837.339		91	749.283		59.15	596.087	597.558		59.15	606.237	791.729
			92	831.93		92	747.48		59.8	597.346	612.554		59.8	600.317	787.175
			93	826.705		93	744.587		60.45	593.638	597.487		60.45	607.7	793.533
			94	822.016		94	740.732		61.1	592.4	591.788		61.1	610.975	786.312
			95	818.197		95	736.51		61.75	592.667	604.142		61.75	611.458	793.846
			96	815.064		96	732.524		62.4	599.375	597.717		62.4	621.892	792.379
			97	812.611		97	729.178		63.05	594.479	596.275		63.05	606.783	790.25
			98	810.163		98	726.034		63.7	595.413	588.337		63.7	612.996	778.592
			99	806.904		99	722.8		64.35	597.183	596.233		64.35	616.1	797.213
			100	803.462		100	719.487		65	597.612	594.487		65	607.562	784.575
			101	800.346		101	716.818		65.65	594.237	604.879		65.65	621.779	783.838
			102	798.394		102	715.039		66.3	605.125	594.8		66.3	624.217	779.754
			103	797.202		103	714.801		66.95	605.188	605.354		66.95	626.383	774.958
			104	796.085		104	715.686		67.6	604.421	591.567		67.6	624.662	778.108
			105	794.612		105	716.21		68.25	601.562	601.196		68.25	626.829	776.987
			106	793.291		106	715.889		68.9	612.704	603.612		68.9	633.388	783.625
			107	792.554		107	714.927		69.55	597.938	594.658		69.55	635.296	785.5
			108	793.004		108	714.005		70.2	592.367	590.429		70.2	640.45	780.933
			109	793.735		109	713.926		70.85	602.475	594.167		70.85	633.912	786.2
			110	793.894		110	714.645		71.5	586.921	602.608		71.5	640.304	771.467
									72.15	598.667	595.542		72.15	641.646	788.746
									72.8	598.383	598.413		72.8	639.737	782.696
									73.45	600.2	597.896		73.45	645.112	782.683
									74.1	595.45	602.496		74.1	649.15	778.938
									74.75	586.217	607.346		74.75	653.138	780.237
									75.4	597.938	591.129		75.4	648.392	777.021
									76.05	597.542	600.421		76.05	652.604	768.283
									76.7	599.3	593.375		76.7	649.946	767.729
									77.35	601.225	595.871		77.35	653.271	766.013
									78	594.917	588.367		78	656.338	759.879
									78.65	604.025	595.783		78.65	669.867	766.088
									79.3	601.925	583.029		79.3	660.671	767.246
									79.95	612.129	590.533		79.95	671.938	745.654
									80.6	598.821	581.733		80.6	667.883	762.417
									81.25	602.992	590.525		81.25	668.425	755.175
									81.9	595.192	588.333		81.9	680.908	749.604
									82.55	599.683	586.417		82.55	676.121	741.633

[truncated: 4 more sheets: EDFigure 7 , EDFigure 8, EDFigure 9, EDFigure 10]
